# Supplementary material for: Identification of susceptibility loci using a novel murine model for triple-negative breast cancer
Source: G3 (Bethesda). 2025 Oct 10;16(2):jkaf238. doi: 10.1093/g3journal/jkaf238 (PMC12869084; doi:10.1093/g3journal/jkaf238)
Supplement: jkaf238_Supplementary_Data [file jkaf238_supplementary_data.zip]

Archive with 16 entries (16 files):
- ST3.xlsx
- Supplemental_Figure_1_G3-2025-406194.pdf
- Supplemental_Figure_2_G3-2025-406194.pdf
- Supplemental_Figure_3_G3-2025-406194.pdf
- Supplemental_Figure_4_G3-2025-406194.pdf
- Supplemental_Figure_5_G3-2025-406194.pdf
- Supplemental_Material_Legends_G3-2025-406194.docx
- Supplemental_Table_1_G3-2025-406194.pdf
- Supplemental_Table_10_G3-2025-406194.pdf
- Supplemental_Table_2_G3-2025-406194.pdf
- Supplemental_Table_4_G3-2025-406194.pdf
- Supplemental_Table_5_G3-2025-406194.pdf
- Supplemental_Table_6_G3-2025-406194.pdf
- Supplemental_Table_7_G3-2025-406194.pdf
- Supplemental_Table_8_G3-2025-406194.pdf
- Supplemental_Table_9_G3-2025-406194.pdf
