# Supplementary material for: Identification of susceptibility loci using a novel murine model for triple-negative breast cancer
Source: G3 (Bethesda). 2025 Oct 10;16(2):jkaf238. doi: 10.1093/g3journal/jkaf238 (PMC12869084; doi:10.1093/g3journal/jkaf238)
Supplement: jkaf238_Supplementary_Data [file jkaf238_supplementary_data.zip › ST3.xlsx]

## Sheet: ST3
Supplemental Table 3. BXD Haplotype in 28 Strains. Genotype data downloaded GeneNetwork (https://info.genenetwork.org/species/source.php?SpeciesName=mouse&InbredSetName=BXD). For each marker, alleles were coded as B, D, or H (heterozygous).
Chr	Locus	cM	Mb	BXD1	BXD24	BXD29	BXD43	BXD44	BXD51	BXD60	BXD63	BXD65	BXD66	BXD70	BXD73b	BXD75	BXD78	BXD79	BXD83	BXD87	BXD89	BXD90	BXD101	BXD102	BXD113	BXD124	BXD128a	BXD154	BXD161	BXD210	BXD214
1	rsm10000000001	0	3.00149	B	B	D	B	D	B	B	D	D	B	B	D	D	D	D	D	B	B	B	B	B	D	B	B	B	D	B	D
1	rs31443144	0.11	3.01027	B	B	D	B	D	B	B	D	D	B	B	D	D	D	D	D	B	B	B	B	B	D	B	B	B	D	B	D
1	rs6269442	0.21	3.4922	B	B	D	B	D	B	B	D	D	B	B	D	D	D	D	D	B	B	B	B	B	D	B	B	B	D	B	D
1	rs32285189	0.32	3.5112	B	B	D	B	D	B	B	D	D	B	B	D	D	D	D	D	B	B	B	B	B	D	B	B	B	D	B	D
1	rs258367496	0.43	3.6598	B	B	D	B	D	B	B	D	D	B	B	D	D	D	D	D	B	B	B	B	B	D	B	B	B	D	B	D
1	rs32430919	0.53	3.77702	B	B	D	B	D	B	B	D	D	B	B	D	D	D	D	D	B	B	B	B	B	D	B	B	B	D	B	D
1	rs36251697	0.64	3.81227	B	B	D	B	D	B	B	D	D	B	B	D	D	D	D	D	B	B	B	B	B	D	B	B	B	D	B	D
1	rs30658298	0.75	4.43062	B	B	D	B	D	B	B	D	D	B	B	D	D	D	D	D	B	B	B	B	B	D	B	B	B	D	B	D
1	rs31879829	0.85	4.51871	B	B	D	B	D	B	B	D	D	B	B	D	D	D	D	D	B	B	B	B	B	D	B	B	B	D	B	D
1	rs36742481	0.96	4.77632	B	B	D	B	D	B	B	D	D	B	B	D	D	D	D	D	B	B	B	B	B	D	B	B	B	D	B	D
1	rs6365999	1.07	4.82098	B	B	D	B	D	B	B	D	D	B	B	D	D	D	D	D	B	B	B	B	B	D	B	B	B	D	B	D
1	rs13470446	1.17	4.84656	B	B	D	B	D	B	B	D	D	B	B	D	D	D	D	D	B	B	B	B	B	D	B	B	B	D	B	D
1	rsm10000000111	1.39	4.85826	B	B	D	H	D	B	B	D	D	B	B	D	D	D	D	D	B	B	B	B	B	D	B	B	B	D	B	D
1	rsm10000000112	1.6	4.85899	B	B	D	D	D	B	B	D	B	B	B	D	D	D	D	D	B	B	B	B	H	D	B	B	B	D	B	D
1	rsm10000000008	1.71	4.86052	B	B	D	D	D	B	B	D	B	B	B	D	D	D	D	D	B	B	B	B	D	D	B	B	B	D	B	D
1	rsm10000000002	1.82	4.87804	B	B	D	D	D	B	B	D	B	B	B	D	D	D	D	D	B	B	B	B	D	D	B	B	B	D	B	D
1	rsm10000000009	2.03	4.92384	B	B	D	D	D	B	B	D	B	B	B	D	D	D	D	D	B	B	B	B	D	D	B	B	B	D	B	D
1	rs6376963	2.24	5.01801	B	B	D	D	D	B	B	D	B	B	B	D	D	D	D	D	B	B	B	B	D	D	B	B	B	D	B	D
1	rsm10000000120	2.35	5.01912	B	B	D	D	D	B	B	D	B	B	B	D	D	D	D	D	B	B	B	B	D	D	B	B	B	D	B	D
1	rsm10000000010	2.57	5.01917	B	B	D	D	D	B	B	D	B	B	B	D	D	D	B	D	B	B	B	B	D	D	B	B	B	D	B	D
1	rs30847416	2.67	5.0252	B	B	D	D	D	B	B	D	B	B	B	D	D	D	B	D	B	B	B	B	D	D	B	B	B	D	B	D
1	rs31625087	2.78	5.11967	B	B	D	D	D	B	B	D	B	B	B	D	D	D	B	D	B	B	B	B	D	D	B	B	B	D	B	D
1	rs31716357	2.89	5.15582	B	B	D	D	D	B	B	D	B	B	B	D	D	D	B	D	B	B	B	B	D	D	B	B	B	D	B	D
1	rs3677817	2.99	5.18598	B	B	D	D	D	B	B	D	B	B	B	D	D	D	B	D	B	B	B	B	D	D	B	B	B	D	B	D
1	rsm10000000121	3.1	5.31549	B	B	D	D	D	B	B	D	B	B	B	D	D	D	B	D	B	B	B	B	D	D	B	B	B	D	B	D
1	rsm10000000011	3.31	5.31646	B	B	D	D	D	B	B	D	B	B	B	D	D	D	B	D	B	B	B	B	D	D	B	B	B	D	B	D
1	rs47937185	3.53	5.31678	B	B	D	D	D	B	B	D	B	B	B	D	D	D	B	D	B	B	B	B	D	D	B	B	B	D	B	D
1	rsm10000000012	3.63	5.32301	B	B	D	D	D	B	B	D	B	B	B	D	D	D	B	D	B	B	B	B	D	D	B	B	B	D	B	D
1	rsm10000000148	3.74	5.52153	B	B	D	D	D	B	B	D	B	B	B	D	D	D	B	D	B	B	B	B	D	D	B	B	B	D	B	D
1	rsm10000000013	3.96	5.52662	B	B	D	D	D	B	B	D	B	B	B	D	D	D	B	D	B	B	B	B	D	D	B	B	B	D	B	D
1	rs32140280	4.06	5.64153	B	B	D	D	D	B	B	D	B	B	B	D	D	D	B	D	B	B	B	B	D	D	B	B	B	D	B	D
1	rsm10000000014	4.28	6.06709	B	B	D	D	D	B	B	D	B	B	B	D	D	D	B	D	B	B	B	B	D	D	B	B	B	D	B	D
1	rs32096391	4.38	6.09778	B	B	D	D	D	B	B	D	B	B	B	D	D	D	B	D	B	B	B	B	D	D	B	B	B	D	B	D
1	rsm10000000015	4.49	6.11417	B	B	D	D	D	B	B	D	B	B	B	D	D	D	B	D	B	B	B	B	D	D	B	B	B	D	B	D
1	rsm10000000176	4.6	6.20323	B	B	D	D	D	B	B	D	B	B	B	D	D	D	B	D	B	B	B	B	D	D	B	B	B	D	B	D
1	rsm10000000016	4.81	6.20397	B	B	D	D	D	B	B	D	B	B	B	D	D	D	B	D	B	B	B	B	D	D	B	B	B	D	B	D
1	rs47493511	4.92	6.35748	B	B	D	D	D	B	B	D	B	B	B	D	D	D	B	D	B	B	B	B	D	D	B	B	B	D	B	D
1	rsm10000000180	5.02	6.44136	B	B	D	D	D	B	B	D	B	B	B	D	D	D	B	D	B	B	B	B	D	D	B	B	B	D	B	D
1	rsm10000000017	5.24	6.44181	B	B	D	D	D	B	B	D	B	B	B	D	D	D	B	D	B	B	B	B	D	D	B	B	B	D	B	D
1	rs31190522	5.35	6.74744	B	B	D	D	D	B	B	D	B	B	B	D	D	D	B	D	B	B	B	B	D	D	B	B	B	D	B	D
1	rs6298633	5.45	6.83016	B	B	D	D	D	B	B	D	B	B	B	D	D	D	B	D	B	B	B	B	D	D	B	B	B	D	B	D
1	rs31362910	5.56	9.84399	B	B	D	D	D	B	B	D	B	B	B	D	D	D	B	D	B	B	B	B	D	D	B	B	B	D	B	D
1	rsm10000000184	5.88	10.0376	B	B	D	D	D	B	B	D	B	B	B	D	D	D	B	D	B	B	B	B	D	B	B	B	B	D	B	D
1	rsm10000000018	5.99	10.0571	B	B	D	D	D	B	B	D	B	B	B	D	D	D	B	D	B	B	B	B	D	B	B	B	B	D	B	D
1	rsm10000000255	6.1	10.0864	B	B	D	D	D	B	B	D	B	B	B	D	D	D	B	D	B	B	B	B	D	B	B	B	B	D	B	D
1	rsm10000000019	6.31	10.0938	B	B	D	D	D	B	B	D	B	B	B	D	D	D	B	D	B	B	B	B	D	B	B	B	B	D	B	D
1	rsm10000000261	6.42	10.0939	B	B	D	D	D	B	B	D	B	B	B	D	D	D	B	D	B	B	B	B	D	B	B	B	B	D	B	D
1	rs31878990	6.74	10.0983	B	B	D	D	D	B	B	D	B	B	B	D	D	D	B	D	B	B	B	B	D	B	B	B	B	D	B	D
1	rsm10000000262	6.85	10.1121	B	B	D	D	D	B	B	D	B	B	B	D	D	D	B	D	B	B	B	B	D	B	B	B	B	D	B	D
1	rsm10000000263	6.95	10.1369	B	B	D	D	D	B	B	D	B	B	B	D	D	D	B	D	B	B	B	B	D	B	B	B	B	D	B	D
1	rsm10000000020	7.17	10.1478	B	B	D	D	D	B	B	D	B	B	B	D	D	D	B	D	B	B	B	B	D	B	B	B	B	D	B	D
1	rs32186775	7.28	10.163	B	B	D	D	D	B	B	D	B	B	B	D	D	D	B	D	B	B	B	B	D	B	B	B	B	D	B	D
1	rsm10000000265	7.49	10.4343	B	B	D	D	D	B	B	D	B	B	B	D	D	D	B	D	B	B	B	B	D	B	B	B	B	D	B	D
1	rsm10000000021	7.7	10.4992	B	B	D	D	D	B	B	D	B	B	B	D	D	D	B	D	B	B	B	B	D	B	B	B	B	D	B	D
1	rsm10000000271	7.81	10.5885	B	B	D	D	D	B	B	D	B	B	B	D	D	D	B	D	B	B	B	B	D	B	B	B	B	D	B	D
1	rsm10000000022	8.14	10.6165	B	B	D	D	D	B	B	D	B	B	B	D	D	D	B	D	B	B	B	B	D	B	B	B	B	D	B	D
1	rs31868650	8.24	10.8091	B	B	D	D	D	B	B	D	B	B	B	D	D	D	B	D	B	B	B	B	D	B	B	B	B	D	B	D
1	rsm10000000023	8.57	10.9809	B	B	D	D	D	B	B	D	B	B	B	D	D	D	B	D	B	B	B	B	D	B	B	B	B	D	B	D
1	rs6360236	8.89	11.0838	B	B	D	D	D	B	B	D	B	B	B	D	D	D	B	D	B	B	B	B	D	B	B	B	B	D	B	D
1	rs32740138	9	11.4161	B	B	D	D	D	B	B	D	B	B	B	D	D	D	B	D	B	B	B	B	D	B	B	B	B	D	B	D
1	rs249962268_D1Mit1	9.1	11.5155	B	B	D	D	D	B	B	D	B	B	B	D	D	D	B	D	B	B	B	B	D	B	B	B	B	D	B	D
1	rsm10000000280	9.21	11.5457	B	B	D	D	D	B	B	D	B	B	B	D	D	D	B	D	B	B	B	B	D	B	B	B	B	D	B	D
1	rsm10000000024	9.42	11.5475	B	B	D	D	D	B	B	D	B	B	B	D	D	D	B	D	B	B	B	B	D	B	B	B	B	D	B	D
1	rs30991578	9.53	11.7933	B	B	D	D	D	B	B	D	B	B	B	D	D	D	B	D	B	B	B	B	D	B	B	B	B	D	B	D
1	rs32347261	9.64	12.741	B	B	D	D	D	B	B	D	B	B	B	D	D	D	B	D	B	B	B	B	D	B	B	B	B	D	B	D
1	rsm10000000292	9.74	12.7647	B	B	D	D	D	B	B	D	B	B	B	D	D	D	B	D	B	B	B	B	D	B	B	B	B	D	B	D
1	rsm10000000025	10.29	12.8252	B	B	D	D	D	B	B	D	B	B	B	D	D	D	B	D	B	B	B	B	D	B	B	B	B	D	B	D
1	rsm10000000306	10.4	12.8487	B	B	D	D	D	B	B	D	B	B	B	D	D	D	B	D	B	B	B	B	D	B	B	B	B	D	B	D
1	rsm10000000026	10.61	12.8981	B	B	D	D	D	B	B	D	B	B	B	D	D	D	B	D	B	B	B	B	D	B	B	B	B	D	B	D
1	rs36585555	10.72	12.9384	B	B	D	D	D	B	B	D	B	B	B	D	D	D	B	D	B	B	B	B	D	B	B	B	B	D	B	D
1	rs30477285	10.83	12.9948	B	B	D	D	D	B	B	D	B	B	B	D	D	D	B	D	B	B	B	B	D	B	B	B	B	D	B	D
1	rsm10000000308	10.93	13.0251	B	B	D	D	D	B	B	D	B	B	B	D	D	D	B	D	B	B	B	B	D	B	B	B	B	D	B	D
1	rsm10000000027	11.15	13.0261	B	B	D	D	D	B	B	D	B	B	B	D	D	D	B	D	B	B	B	B	D	B	B	B	B	D	B	D
1	rsm10000000309	11.36	13.0291	B	B	D	D	D	B	B	D	B	B	B	D	D	D	B	D	B	B	B	B	D	B	B	B	B	D	B	D
1	rsm10000000028	11.47	13.0305	B	B	D	D	D	B	B	D	B	B	B	D	D	D	B	D	B	B	B	B	D	B	B	B	B	D	B	D
1	rsm10000000317	11.57	13.0521	B	B	D	D	D	B	B	D	B	B	B	D	D	D	B	D	B	B	B	B	D	B	B	B	B	D	B	D
1	rsm10000000318	11.79	13.0527	B	B	D	D	D	B	B	D	B	B	B	D	D	D	B	D	B	B	B	B	D	B	B	B	B	D	B	D
1	rsm10000000029	11.9	13.0537	B	B	D	D	D	B	B	D	B	B	B	D	D	D	B	D	B	B	B	B	D	B	B	B	B	D	B	D
1	rs32223513	12	13.0557	B	B	D	D	D	B	B	D	B	B	B	D	D	D	B	D	B	B	B	B	D	B	B	B	B	D	B	D
1	rs45688852	12.11	13.0733	B	B	D	D	D	B	B	D	B	B	B	D	D	D	B	D	B	B	B	B	D	B	B	B	B	D	B	D
1	rsm10000000030	12.22	13.1298	B	B	D	D	D	B	B	D	B	B	B	D	D	D	B	D	B	B	B	B	D	B	B	B	B	D	B	D
1	rsm10000000327	12.32	13.3724	B	B	D	D	D	B	B	D	B	B	B	D	D	D	B	D	B	B	B	B	D	B	B	B	B	D	B	D
1	rsm10000000328	12.43	13.3729	B	B	D	D	D	B	B	D	B	B	B	D	D	D	B	D	B	B	B	B	D	B	B	B	B	D	B	D
1	rsm10000000031	12.54	13.7706	B	B	D	D	D	B	B	D	B	B	B	D	D	D	B	D	B	B	B	B	D	B	B	B	B	D	B	D
1	rs48988706	12.64	13.8426	B	B	D	D	D	B	B	D	B	B	B	D	D	D	B	D	B	B	B	B	D	B	B	B	B	D	B	D
1	rsm10000000329	12.75	13.8454	B	B	D	D	D	B	B	D	B	B	B	D	D	D	B	D	B	B	B	B	D	B	B	B	B	D	B	D
1	rsm10000000032	12.96	13.8455	B	B	D	D	D	B	B	D	B	B	B	D	D	D	B	D	B	B	B	B	D	B	B	B	B	D	B	D
1	rsm10000000330	13.07	13.8456	B	B	D	D	D	B	B	D	B	B	B	D	D	D	B	D	B	B	B	B	D	B	B	B	B	D	B	D
1	rsm10000000033	13.28	13.8457	B	B	D	D	D	B	B	D	B	B	B	D	D	D	B	D	B	B	B	B	D	B	B	B	B	D	B	D
1	rsm10000000034	13.39	13.8457	B	B	D	D	D	B	B	D	B	B	B	D	D	D	B	D	B	B	B	B	D	B	B	B	B	D	B	D
1	rsm10000000339	13.94	13.8458	B	B	D	D	D	B	B	D	B	B	B	D	D	D	B	D	B	B	B	B	D	B	D	B	B	D	B	D
1	rsm10000000340	14.04	13.8458	B	B	D	D	D	B	B	D	B	B	B	D	D	D	B	D	B	B	B	B	D	B	D	B	B	D	B	D
1	rsm10000000035	14.26	13.8458	B	B	D	D	D	B	B	D	B	B	B	D	D	D	B	D	B	B	B	B	D	B	D	B	B	D	B	D
1	rsm10000000343	14.69	13.8458	B	B	D	D	D	B	B	D	B	B	B	D	D	D	B	D	B	B	B	B	D	B	B	B	B	D	B	D
1	rsm10000000036	14.8	13.8459	B	B	D	D	D	B	B	D	B	B	B	D	D	D	B	D	B	B	B	B	D	B	B	B	B	D	B	D
1	rsm10000000344	14.91	13.8526	B	B	D	D	D	B	B	D	B	B	B	D	D	D	B	D	B	B	B	B	D	B	B	B	B	D	B	D
1	rs31710291	15.12	13.8554	B	B	D	D	D	B	B	D	B	B	B	D	D	D	B	D	B	B	B	B	D	B	B	B	B	D	B	D
1	rs31794283	15.23	13.8604	B	B	D	D	D	B	B	D	B	B	B	D	D	D	B	D	B	B	B	B	D	B	B	B	B	D	B	D
1	rsm10000000345	15.34	13.8638	B	B	D	D	D	B	B	D	B	B	B	D	D	D	B	D	B	B	B	B	D	B	B	B	B	D	B	D
1	rsm10000000037	15.55	13.8662	B	B	D	D	D	B	B	D	B	B	B	D	D	D	B	D	B	B	B	B	D	B	B	B	B	D	B	D
1	rs6296049	15.66	13.8906	B	B	D	D	D	B	B	D	B	B	B	D	D	D	B	D	B	B	B	B	D	B	B	B	B	D	B	D
1	rs32381514	15.76	14.568	B	B	D	D	D	B	B	D	B	B	B	D	D	D	B	D	B	B	B	B	D	B	B	B	B	D	B	D
1	rsm10000000346	15.87	14.5721	B	B	D	D	D	B	B	D	B	B	B	D	D	D	B	D	B	B	B	B	D	B	B	B	B	D	B	D
1	rsm10000000038	16.08	14.5741	B	B	D	D	D	B	B	D	B	B	B	D	D	D	B	D	B	B	B	B	D	B	B	B	B	D	B	D
1	rs31577697	16.19	14.5769	B	B	D	D	D	B	B	D	B	B	B	D	D	D	B	D	B	B	B	B	D	B	B	B	B	D	B	D
1	rs30996958	16.3	14.7481	B	B	D	D	D	B	B	D	B	B	B	D	D	D	B	D	B	B	B	B	D	B	B	B	B	D	B	D
1	rsm10000000364	16.4	14.7502	B	B	D	D	D	B	B	D	B	B	B	D	D	D	B	D	B	B	B	B	D	B	B	B	B	D	B	D
1	rsm10000000039	16.62	14.7516	B	B	D	D	D	B	B	D	B	B	B	D	D	D	B	D	B	B	B	B	D	B	B	B	B	D	B	D
1	rs31574495	16.73	14.7534	B	B	D	D	D	B	B	D	B	B	B	D	D	D	B	D	B	B	B	B	D	B	B	B	B	D	B	D
1	rs6291839	16.94	14.7971	B	B	D	D	D	B	B	D	B	B	B	D	D	D	B	D	B	B	B	B	D	B	B	B	B	D	B	D
1	rs32105394	17.05	14.909	B	B	D	D	D	B	B	D	B	B	B	D	D	D	B	D	B	B	B	B	D	B	B	B	B	D	B	D
1	rsm10000000366	17.15	15.1178	B	B	D	D	D	B	B	D	B	B	B	D	D	D	B	D	B	B	B	B	D	B	B	B	B	D	B	D
1	rsm10000000368	17.37	15.124	B	B	D	D	D	B	B	D	B	B	B	D	D	D	B	D	B	B	B	B	D	B	B	B	B	D	B	D
1	rs3088964	17.47	15.2068	B	B	D	D	D	B	B	D	B	B	B	D	D	D	B	D	B	B	B	B	D	B	B	B	B	D	B	D
1	rsm10000000370	17.58	15.4881	B	B	D	D	D	B	B	D	B	B	B	D	D	D	B	D	B	B	B	B	D	B	B	B	B	D	B	D
1	rsm10000000040	17.8	15.4901	B	B	D	D	D	B	B	D	B	B	B	D	D	D	B	D	B	B	B	B	D	B	B	B	B	D	B	D
1	rs3678179	17.9	15.5082	B	B	D	D	D	B	B	D	B	B	B	D	D	D	B	D	B	B	B	B	D	B	B	B	B	D	B	D
1	rs32109300	18.01	15.8174	B	B	D	D	D	B	B	D	B	B	B	D	D	D	B	D	B	B	B	B	D	B	B	B	B	D	B	D
1	rsm10000000041	18.12	15.856	B	B	D	D	D	B	B	D	B	B	B	D	D	D	B	D	B	B	B	B	D	B	B	B	B	D	B	D
1	rsm10000000387	18.22	15.9684	B	B	D	D	D	B	B	D	B	B	B	D	D	D	B	D	B	B	B	B	D	B	B	B	B	D	B	D
1	rsm10000000042	18.66	15.9687	B	B	D	D	D	B	B	D	B	B	B	D	D	D	B	D	B	B	B	D	D	B	B	B	B	D	B	D
1	rsm10000000043	18.87	15.9689	B	B	D	D	D	B	B	D	B	B	B	D	D	D	B	D	B	B	B	D	D	B	B	B	B	D	B	D
1	rs32127151	18.98	15.9813	B	B	D	D	D	B	B	D	B	B	B	D	D	D	B	D	B	B	B	D	D	B	B	B	B	D	B	D
1	rs47275793	19.08	16.1066	B	B	D	D	D	B	B	D	B	B	B	D	D	D	B	D	B	B	B	D	D	B	B	B	B	D	B	D
1	rsm10000000403	19.19	17.1239	B	B	D	D	D	B	B	D	B	B	B	D	D	D	B	D	B	B	B	D	D	B	B	B	B	D	B	D
1	rsm10000000044	19.41	17.1326	B	B	D	D	D	B	B	D	B	B	B	D	D	D	B	D	B	B	B	D	D	B	B	B	B	D	B	D
1	rs51394091	19.51	17.255	B	B	D	D	D	B	B	D	B	B	B	D	D	D	B	D	B	B	B	D	D	B	B	B	B	D	B	D
1	rs31817535	19.62	17.2591	B	B	D	D	D	B	B	D	B	B	B	D	D	D	B	D	B	B	B	D	D	B	B	B	B	D	B	D
1	rsm10000000404	19.73	17.3273	B	B	D	D	D	B	B	D	B	B	B	D	D	D	B	D	B	B	B	D	D	B	B	B	B	D	B	D
1	rsm10000000045	20.05	17.3461	B	B	D	D	D	B	B	D	B	B	B	D	D	D	B	D	B	B	B	D	D	B	B	B	B	D	B	D
1	rs32171777	20.16	17.396	B	B	D	D	D	B	B	D	B	B	B	D	D	D	B	D	B	B	B	D	D	B	B	B	B	D	B	D
1	rsm10000000405	20.26	17.9344	B	B	D	D	D	B	B	D	B	B	B	D	D	D	B	D	B	B	B	D	D	B	B	B	B	D	B	D
1	rsm10000000046	20.48	17.9992	B	B	D	D	D	B	B	D	B	B	B	D	D	D	B	D	B	B	B	D	D	B	B	B	B	D	B	D
1	rs32043384	20.58	18.1688	B	B	D	D	D	B	B	D	B	B	B	D	D	D	B	D	B	B	B	D	D	B	B	B	B	D	B	D
1	rsm10000000419	20.69	18.1706	B	B	D	D	D	B	B	D	B	B	B	D	D	D	B	D	B	B	B	D	D	B	B	B	B	D	B	D
1	rsm10000000047	20.91	18.172	B	B	D	D	D	B	B	D	B	B	B	D	D	D	B	D	B	B	B	D	D	B	B	B	B	D	B	D
1	rs219716413	21.01	18.4966	B	B	D	D	D	B	B	D	B	B	B	D	D	D	B	D	B	B	B	D	D	B	B	B	B	D	B	D
1	rs13475747	21.12	18.6056	B	B	D	D	D	B	B	D	B	B	B	D	D	D	B	D	B	B	B	D	D	B	B	B	B	D	B	D
1	rs51820747	21.22	18.7905	B	B	D	D	D	B	B	D	B	B	B	D	D	D	B	D	B	B	B	D	D	B	B	B	B	D	B	D
1	rs51700370	21.44	18.8237	B	B	D	D	D	B	B	D	B	B	B	D	D	D	B	D	B	B	B	D	D	B	B	B	B	D	B	D
1	rsm10000000433	21.55	19.7005	B	B	D	D	D	B	B	D	B	B	B	D	D	D	B	D	B	B	B	D	D	B	B	B	B	D	B	D
1	rsm10000000434	21.76	20.2916	D	B	D	D	D	B	B	D	B	B	B	D	D	D	B	D	B	B	B	D	D	B	B	B	B	D	B	D
1	rs31772262	21.87	20.6235	D	B	D	D	D	B	B	D	B	B	B	D	D	D	B	D	B	B	B	D	D	B	B	B	B	D	B	D
1	rs3670611	22.08	20.6338	D	B	D	D	D	B	B	D	B	B	B	D	D	D	B	D	B	B	B	D	D	B	B	B	B	D	B	D
1	rsm10000000445	22.3	20.7341	D	B	D	D	D	B	B	D	B	B	B	D	D	D	B	D	B	B	B	D	D	B	B	B	B	D	B	D
1	rsm10000000048	22.62	20.7576	D	B	D	D	D	B	B	D	B	B	B	D	D	D	B	D	B	B	B	D	D	B	B	B	B	D	B	D
1	rs36660068	22.84	20.7752	D	B	D	D	D	B	B	D	B	B	B	D	D	D	B	D	B	B	B	D	D	B	B	B	B	D	B	D
1	rs6404446	22.94	20.7842	D	B	D	D	D	B	B	D	B	B	B	D	D	D	B	D	B	B	B	D	D	B	B	B	B	D	B	D
1	rsm10000000049	23.05	21.2814	D	B	D	D	D	B	B	D	B	B	B	D	D	D	B	D	B	B	B	D	D	B	B	B	B	D	B	D
1	rsm10000000499	23.15	21.4362	D	B	D	D	D	B	B	D	B	B	B	D	D	D	B	D	B	B	B	D	D	B	B	B	B	D	B	D
1	rsm10000000500	23.37	21.5444	D	B	D	D	D	B	B	D	B	B	B	D	D	D	B	D	B	B	B	D	D	B	B	B	B	D	B	D
1	rs32101154	23.48	21.5913	D	B	D	D	D	B	B	D	B	B	B	D	D	D	B	D	B	B	B	D	D	B	B	B	B	D	B	D
1	rsm10000000501	23.69	21.6175	D	B	D	D	D	B	B	D	B	B	B	D	D	D	B	D	B	B	B	D	D	B	B	B	B	D	B	D
1	rsm10000000050	24.13	21.6227	D	B	D	D	D	B	B	D	B	B	B	D	D	D	B	D	B	B	B	D	D	B	B	B	B	D	B	B
1	rs6253968	24.34	21.6385	D	B	D	D	D	B	B	D	B	B	B	D	D	D	B	D	B	B	B	D	D	B	B	B	B	D	B	B
1	rs32315565	24.45	21.641	D	B	D	D	D	B	B	D	B	B	B	D	D	D	B	D	B	B	B	D	D	B	B	B	B	D	B	B
1	rsm10000000051	24.55	21.868	D	B	D	D	D	B	B	D	B	B	B	D	D	D	B	D	B	B	B	D	D	B	B	B	B	D	B	B
1	rsm10000000511	24.66	22.0545	D	B	D	D	D	B	B	D	B	B	B	D	D	D	B	D	B	B	B	D	D	B	B	B	B	D	B	B
1	rs31766107	24.87	22.0621	D	B	D	D	D	B	B	D	B	B	B	D	D	D	B	D	B	B	B	D	D	B	B	B	B	D	B	B
1	rsm10000000512	24.98	22.0638	D	B	D	D	D	B	B	D	B	B	B	D	D	D	B	D	B	B	B	D	D	B	B	B	B	D	B	B
1	rsm10000000518	25.09	22.0974	D	B	D	D	D	B	B	D	B	B	B	D	D	D	B	D	B	B	B	D	D	B	B	B	B	D	B	B
1	rsm10000000052	25.63	22.1002	D	B	D	D	D	B	B	D	B	B	B	D	D	D	B	D	B	B	B	D	D	B	B	B	B	D	B	B
1	rs46856073	25.74	22.1045	D	B	D	D	D	B	B	D	B	B	B	D	D	D	B	D	B	B	B	D	D	B	B	B	B	D	B	B
1	rs46249537	25.85	22.1046	D	B	D	D	D	B	B	D	B	B	B	D	D	D	B	D	B	B	B	D	D	B	B	B	B	D	B	B
1	rs31949292	26.06	22.1684	D	B	D	D	D	B	B	D	B	B	B	D	D	D	B	D	B	B	B	D	D	B	B	B	B	D	B	B
1	rsm10000000519	26.17	22.3607	D	B	D	D	D	B	B	D	B	B	B	D	D	D	B	D	B	B	B	D	D	B	B	B	B	D	B	B
1	rsm10000000053	26.38	22.3707	D	B	D	D	D	B	B	D	B	B	B	D	D	D	B	D	B	B	B	D	D	B	B	B	B	D	B	B
1	rs30499557	26.49	22.4005	D	B	D	D	D	B	B	D	B	B	B	D	D	D	B	D	B	B	B	D	D	B	B	B	B	D	B	B
1	rsm10000000054	26.71	22.8453	D	B	D	D	D	B	B	D	B	B	B	D	D	D	B	D	B	B	B	D	D	B	B	B	B	D	B	B
1	rsm10000000055	27.6	22.8525	D	B	D	D	D	B	B	D	B	B	D	D	D	D	B	D	B	D	B	D	D	B	B	B	B	D	B	B
1	rsm10000000520	27.81	22.9474	D	B	D	D	D	B	B	D	B	B	D	D	D	D	B	D	B	D	B	D	D	B	B	B	B	D	B	B
1	rsm10000000056	27.92	23.1214	D	B	D	D	D	B	B	D	B	B	D	D	D	D	B	D	B	D	B	D	D	B	B	B	B	D	B	B
1	rs6316488	28.13	23.145	D	B	D	D	D	B	B	D	B	B	D	D	D	D	B	D	B	D	B	D	D	B	B	B	B	D	B	B
1	rs32400861	28.46	23.1521	D	B	D	D	D	B	B	D	B	B	D	D	D	D	B	D	B	D	B	D	D	B	B	B	B	D	B	B
1	rs32597415	28.56	23.3794	D	B	D	D	D	B	B	D	B	B	D	D	D	D	B	D	B	D	B	D	D	B	B	B	B	D	B	B
1	rs228543676	28.78	23.496	D	B	D	D	D	B	B	D	B	B	D	D	D	D	B	D	B	D	B	D	D	B	B	B	B	D	B	B
1	rsm10000000521	28.89	23.5154	D	B	D	D	D	B	B	D	B	B	D	D	D	D	B	D	B	D	B	D	D	B	B	B	B	D	B	B
1	rsm10000000057	29.32	23.5162	D	B	D	D	D	B	B	D	D	B	D	D	D	D	B	D	B	D	B	D	D	B	B	B	B	D	B	B
1	rs239824187	29.43	23.5768	D	B	D	D	D	B	B	D	D	B	D	D	D	D	B	D	B	D	B	D	D	B	B	B	B	D	B	B
1	rsm10000000058	29.64	23.7995	D	B	D	D	D	B	B	D	D	B	D	D	D	D	B	D	B	D	B	D	D	B	B	B	B	D	B	B
1	rs13475765	29.86	23.8152	D	B	D	D	D	B	B	D	D	B	D	D	D	D	B	D	B	D	B	D	D	B	B	B	B	D	B	B
1	rs4222215	29.96	23.9961	D	B	D	D	D	B	B	D	D	B	D	D	D	D	B	D	B	D	B	D	D	B	B	B	B	D	B	B
1	rs13475766	30.07	24.1093	D	B	D	D	D	B	B	D	D	B	D	D	D	D	B	D	B	D	B	D	D	B	B	B	B	D	B	B
1	rs31567874	30.18	25.2373	D	B	D	D	D	B	B	D	D	B	D	D	D	D	B	D	B	D	B	D	D	B	B	B	B	D	B	B
1	rsm10000000059	30.28	25.2399	D	B	D	D	D	B	B	D	D	B	D	D	D	D	B	D	B	D	B	D	D	B	B	B	B	D	B	B
1	rsm10000000060	30.83	25.2574	D	B	D	B	D	B	B	D	D	B	D	D	D	D	B	D	B	D	B	D	B	B	B	B	B	D	B	B
1	rs32245765	30.94	25.2986	D	B	D	B	D	B	B	D	D	B	D	D	D	D	B	D	B	D	B	D	B	B	B	B	B	D	B	B
1	rs32487442	31.04	25.351	D	B	D	B	D	B	B	D	D	B	D	D	D	D	B	D	B	D	B	D	B	B	B	B	B	D	B	B
1	rsm10000000522	31.15	25.3841	D	B	D	B	D	B	B	D	D	B	D	D	D	D	B	D	B	D	B	D	B	B	B	B	B	D	B	B
1	rsm10000000061	31.36	25.385	D	B	D	B	D	B	B	D	D	B	D	D	D	D	B	D	B	D	B	D	B	B	B	B	B	D	B	B
1	rs13475771	31.47	25.4325	D	B	D	B	D	B	B	D	D	B	D	D	D	D	B	D	B	D	B	D	B	B	B	B	B	D	B	B
1	rsm10000000062	31.69	25.5348	D	B	D	B	D	B	B	D	D	B	D	D	D	D	B	D	B	D	B	D	B	B	B	B	B	D	B	B
1	rsm10000000063	32.46	25.5356	D	B	D	B	D	B	B	D	D	B	B	D	D	D	B	D	B	B	B	B	B	B	B	B	B	D	B	B
1	rs13475772	32.68	25.5754	D	B	D	B	D	B	B	D	D	B	B	D	D	D	B	D	B	B	B	B	B	B	B	B	B	D	B	B
1	rs32249228	32.78	25.701	D	B	D	B	D	B	B	D	D	B	B	D	D	D	B	D	B	B	B	B	B	B	B	B	B	D	B	B
1	rsm10000000523	32.89	25.8026	D	B	D	B	D	B	B	D	D	B	B	D	D	D	B	D	B	B	B	B	B	B	B	B	B	D	B	B
1	rsm10000000064	33.1	25.8181	D	B	D	B	D	B	B	D	D	B	B	D	D	D	B	D	B	B	B	B	B	B	B	B	B	D	B	B
1	rs32331653	33.21	25.8277	D	B	D	B	D	B	B	D	D	B	B	D	D	D	B	D	B	B	B	B	B	B	B	B	B	D	B	B
1	rs32086436	33.32	26.8588	D	B	D	B	D	B	B	D	D	B	B	D	D	D	B	D	B	B	B	B	B	B	B	B	B	D	B	B
1	rsm10000000524	33.42	27.2503	D	B	D	B	D	B	B	D	D	B	B	D	D	D	B	D	B	B	B	B	B	B	B	B	B	D	B	B
1	rsm10000000065	33.64	27.2521	D	B	D	B	D	B	B	D	D	B	B	D	D	D	B	B	B	B	B	B	B	B	B	B	B	D	B	B
1	rsm10000000066	33.96	27.2524	D	B	D	B	D	B	B	D	D	B	B	D	D	D	B	B	B	B	B	B	B	B	B	B	B	D	B	B
1	rs48222526	34.07	27.2534	D	B	D	B	D	B	B	D	D	B	B	D	D	D	B	B	B	B	B	B	B	B	B	B	B	D	B	B
1	rs223334166	34.18	27.3063	D	B	D	B	D	B	B	D	D	B	B	D	D	D	B	B	B	B	B	B	B	B	B	B	B	D	B	B
1	rs31670161	34.28	28.5022	D	B	D	B	D	B	B	D	D	B	B	D	D	D	B	B	B	B	B	B	B	B	B	B	B	D	B	B
1	rsm10000000067	34.5	28.538	D	B	D	B	D	B	B	D	D	B	B	D	D	D	B	B	B	B	B	B	B	B	B	B	B	D	B	B
1	rs31134323	34.6	28.7615	D	B	D	B	D	B	B	D	D	B	B	D	D	D	B	B	B	B	B	B	B	B	B	B	B	D	B	B
1	rsm10000000068	34.82	29.0739	D	B	D	B	D	B	B	D	D	B	B	D	D	D	B	B	B	B	B	B	B	B	B	B	B	D	B	B
1	rs47868189	34.92	29.0766	D	B	D	B	D	B	B	D	D	B	B	D	D	D	B	B	B	B	B	B	B	B	B	B	B	D	B	B
1	rsm10000000525	35.03	29.0773	D	B	D	B	D	B	B	D	D	B	B	D	D	D	B	B	B	B	B	B	B	B	B	B	B	D	B	B
1	rsm10000000069	35.47	29.0782	D	B	D	B	D	B	B	D	D	B	B	D	D	D	B	B	B	B	B	B	B	B	B	B	B	D	B	B
1	rs31600419	35.57	29.0885	D	B	D	B	D	B	B	D	D	B	B	D	D	D	B	B	B	B	B	B	B	B	B	B	B	D	B	B
1	rs30514876	35.68	29.1559	D	B	D	B	D	B	B	D	D	B	B	D	D	D	B	B	B	B	B	B	B	B	B	B	B	D	B	B
1	rs32110348	35.79	30.1265	D	B	D	B	D	B	B	D	D	B	B	D	D	D	B	B	B	B	B	B	B	B	B	B	B	D	B	B
1	rsm10000000526	35.89	30.7006	D	B	D	B	D	B	B	D	D	B	B	D	D	D	B	B	B	B	B	B	B	B	B	B	B	D	B	B
1	rsm10000000070	36.11	30.7011	D	B	D	B	D	B	B	D	D	B	B	D	D	B	B	B	B	B	B	B	B	B	B	B	B	D	B	B
1	rs31590459	36.21	30.7018	D	B	D	B	D	B	B	D	D	B	B	D	D	B	B	B	B	B	B	B	B	B	B	B	B	D	B	B
1	rs32372810	36.43	30.8135	D	B	D	B	D	B	B	D	D	B	B	D	D	B	B	B	B	B	B	B	B	B	B	B	B	D	B	B
1	rsm10000000071	36.64	30.8424	D	B	D	B	D	B	B	D	D	B	B	D	D	B	B	B	B	B	B	B	B	B	B	B	B	D	B	B
1	rs32684509	36.86	30.8512	D	B	D	B	D	B	B	D	D	B	B	D	D	B	B	B	B	B	B	B	B	B	B	B	B	D	B	B
1	rs230225148	36.96	31.0627	D	B	D	B	D	B	B	D	D	B	B	D	D	B	B	B	B	B	B	B	B	B	B	B	B	D	B	B
1	rsm10000000527	37.07	31.4039	D	B	D	B	D	B	B	D	D	B	B	D	D	B	B	B	B	B	B	B	B	B	B	B	B	D	B	B
1	rsm10000000072	37.73	31.4081	D	B	D	B	D	B	B	D	D	B	B	D	D	B	B	B	B	B	B	B	B	B	B	B	B	D	B	B
1	rs48664698	37.84	31.6595	D	B	D	B	D	B	B	D	D	B	B	D	D	B	B	B	B	B	B	B	B	B	B	B	B	D	B	B
1	rs32760971	37.94	32.0822	D	B	D	B	D	B	B	D	D	B	B	D	D	B	B	B	B	B	B	B	B	B	B	B	B	D	B	B
1	rs31818207	38.05	32.1592	D	B	D	B	D	B	B	D	D	B	B	D	D	B	B	B	B	B	B	B	B	B	B	B	B	D	B	B
1	rsm10000000528	38.16	32.311	D	B	D	B	D	B	B	D	D	B	B	D	D	B	B	B	B	B	B	B	B	B	B	B	B	D	B	B
1	rsm10000000073	38.37	32.3113	D	B	D	B	D	B	B	D	D	B	B	D	D	B	B	B	B	B	B	B	B	B	B	B	B	D	B	B
1	rsm10000000074	38.7	32.3117	D	B	D	B	D	B	B	D	D	B	B	D	D	B	B	B	B	B	D	B	B	B	B	B	B	D	B	B
1	rsm10000000075	39.36	32.3248	D	B	D	B	D	B	B	D	B	B	B	D	D	D	B	B	B	B	D	B	B	B	B	B	B	D	B	B
1	rs30598074	39.46	32.3438	D	B	D	B	D	B	B	D	B	B	B	D	D	D	B	B	B	B	D	B	B	B	B	B	B	D	B	B
1	rs13475795	39.57	32.4984	D	B	D	B	D	B	B	D	B	B	B	D	D	D	B	B	B	B	D	B	B	B	B	B	B	D	B	B
1	rsm10000000529	39.68	33.3673	D	B	D	B	D	B	B	D	B	B	B	D	D	D	B	B	B	B	D	B	B	B	B	B	B	D	B	B
1	rsm10000000076	39.89	33.3679	D	B	D	B	D	B	B	D	B	B	B	D	D	D	B	B	B	B	D	B	B	B	B	B	B	D	B	B
1	rs30849932	40	33.3683	D	B	D	B	D	B	B	D	B	B	B	D	D	D	B	B	B	B	D	B	B	B	B	B	B	D	B	B
1	rsm10000000077	40.21	33.379	D	B	D	B	D	B	B	D	B	B	B	D	D	D	B	B	B	B	D	B	B	B	B	B	B	D	B	B
1	rs46323879	40.43	33.7216	D	B	D	B	D	B	B	D	B	B	B	D	D	D	B	B	B	B	D	B	B	B	B	B	B	D	B	B
1	rsm10000000078	40.53	33.7652	D	B	D	B	D	B	B	D	B	B	B	D	D	D	B	B	B	B	D	B	B	B	B	B	B	D	B	B
1	rsm10000000079	40.64	33.8773	D	B	D	B	D	B	B	D	B	B	B	D	D	D	B	B	B	B	D	B	B	B	B	B	B	D	B	B
1	rsm10000000080	40.75	33.9644	D	B	D	B	D	B	B	D	B	B	B	D	D	D	B	B	B	B	D	B	B	B	B	B	B	D	B	B
1	rsm10000000530	40.85	33.9694	D	B	D	B	D	B	B	D	B	B	B	D	D	D	B	B	B	B	D	B	B	B	B	B	B	D	B	B
1	rsm10000000081	41.07	34.0224	D	B	D	B	D	B	B	D	B	B	B	D	D	D	B	B	B	B	D	B	B	D	B	B	B	D	B	B
1	rs31518908	41.17	34.163	D	B	D	B	D	B	B	D	B	B	B	D	D	D	B	B	B	B	D	B	B	D	B	B	B	D	B	B
1	rsm10000000082	41.28	34.1719	D	B	D	B	D	B	B	D	B	B	B	D	D	D	B	B	B	B	D	B	B	D	B	B	B	D	B	B
1	rsm10000000531	41.39	34.3033	D	B	D	B	D	B	B	D	B	B	B	D	D	D	B	B	B	B	D	B	B	D	B	B	B	D	B	B
1	rsm10000000083	41.6	34.3775	D	B	D	B	D	B	B	D	B	B	B	D	B	D	B	B	B	B	D	B	B	D	B	B	B	D	B	B
1	rs31710287	41.71	34.5364	D	B	D	B	D	B	B	D	B	B	B	D	B	D	B	B	B	B	D	B	B	D	B	B	B	D	B	B
1	rs16808053	41.82	34.5525	D	B	D	B	D	B	B	D	B	B	B	D	B	D	B	B	B	B	D	B	B	D	B	B	B	D	B	B
1	rsm10000000084	41.92	34.9062	D	B	D	B	D	B	B	D	B	B	B	D	B	D	B	B	B	B	D	B	B	D	B	B	B	D	B	B
1	rs221967485	42.14	34.9518	D	B	D	B	D	B	B	D	B	B	B	D	B	D	B	B	B	B	D	B	B	D	B	B	B	D	B	B
1	rsm10000000532	42.35	35.1811	D	B	D	B	D	B	B	D	B	B	B	D	B	D	B	B	B	B	D	B	B	D	B	B	B	D	B	B
1	rsm10000000533	42.46	35.1813	D	B	D	B	D	B	B	D	B	B	B	D	B	D	B	B	B	B	D	B	B	D	B	B	B	D	B	B
1	rsm10000000534	42.56	35.1814	D	B	D	B	D	B	B	D	B	B	B	D	B	D	B	B	B	B	D	B	B	D	B	B	B	D	B	B
1	rsm10000000085	42.78	35.1815	D	B	D	B	D	B	B	D	B	B	B	D	B	D	B	B	B	B	D	B	B	D	B	B	B	D	B	B
1	rs47717565	42.99	35.1905	D	B	D	B	D	B	B	D	B	B	B	D	B	D	B	B	B	B	D	B	B	D	B	B	B	D	B	B
1	rsm10000000535	43.32	35.2272	D	B	D	B	D	B	B	D	B	B	B	D	B	D	B	B	B	B	D	B	B	D	B	B	B	D	B	B
1	rsm10000000086	43.53	35.2457	D	B	D	B	D	B	B	D	B	B	B	D	B	D	B	B	B	B	D	B	B	D	B	B	B	D	B	B
1	rs13475808	43.64	35.5385	D	B	D	B	D	B	B	D	B	B	B	D	B	D	B	B	B	B	D	B	B	D	B	B	B	D	B	B
1	rsm10000000087	43.85	35.5646	D	B	D	B	D	B	B	D	B	B	B	D	B	D	B	B	B	B	D	B	B	D	B	B	B	D	B	B
1	rsm10000000536	43.96	35.6837	D	B	D	B	D	B	B	D	B	B	B	D	B	D	B	B	B	B	D	B	B	D	B	B	B	D	B	B
1	rsm10000000537	44.07	35.7226	D	B	D	B	D	B	B	D	B	B	B	D	B	D	B	B	B	B	D	B	B	D	B	B	B	D	B	B
1	rsm10000000088	44.28	35.7235	D	B	D	B	D	B	B	D	B	B	B	D	B	D	B	B	B	B	D	B	B	D	B	B	B	D	B	B
1	rs30604008	44.39	35.724	D	B	D	B	D	B	B	D	B	B	B	D	B	D	B	B	B	B	D	B	B	D	B	B	B	D	B	B
1	rsm10000000538	44.49	35.7292	D	B	D	B	D	B	B	D	B	B	B	D	B	D	B	B	B	B	D	B	B	D	B	B	B	D	B	B
1	rs30525912	44.71	35.9354	D	B	D	B	D	B	B	D	B	B	B	D	B	D	B	B	B	B	D	B	B	D	B	B	B	D	B	B
1	rs13475810	44.82	35.9957	D	B	D	B	D	B	B	D	B	B	B	D	B	D	B	B	B	B	D	B	B	D	B	B	B	D	B	B
1	rs13475816	44.92	37.5579	D	B	D	B	D	B	B	D	B	B	B	D	B	D	B	B	B	B	D	B	B	D	B	B	B	D	B	B
1	rsm10000000089	45.03	37.5673	D	B	D	B	D	B	B	D	B	B	B	D	B	D	B	B	B	B	D	B	B	D	B	B	B	D	B	B
1	rsm10000000539	45.14	37.5749	D	B	D	B	D	B	B	D	B	B	B	D	B	D	B	B	B	B	D	B	B	D	B	B	B	D	B	B
1	rs32180312	45.24	37.6324	D	B	D	B	D	B	B	D	B	B	B	D	B	D	B	H	H	B	D	B	B	D	B	B	B	D	B	B
1	rsm10000000540	45.46	37.6325	D	B	D	B	D	B	B	D	B	B	B	D	B	D	B	D	D	B	D	B	B	D	B	B	B	D	B	B
1	rs31935537	45.78	37.6392	D	B	D	B	D	B	B	D	B	B	B	D	B	D	B	D	D	B	D	B	B	D	B	B	B	D	B	B
1	rs32551229	45.89	37.6706	D	B	D	B	D	B	B	D	B	B	B	D	B	D	B	D	D	B	D	B	B	D	B	B	B	D	B	B
1	rsm10000000541	45.99	37.6716	D	B	D	B	D	B	B	D	B	B	B	D	B	D	B	D	D	B	D	B	B	D	B	B	B	D	B	B
1	rsm10000000542	46.21	37.6751	D	B	D	B	D	B	B	D	B	B	B	D	B	D	B	D	D	B	D	B	B	D	B	B	B	D	B	B
1	rs32942136	46.32	37.6857	D	B	D	B	D	B	B	D	B	B	B	D	B	D	B	D	D	B	D	B	B	D	B	B	B	D	B	B
1	rs32635513	46.42	37.7107	D	B	D	B	D	B	B	D	B	B	B	D	B	D	B	D	D	B	D	B	B	D	B	B	B	D	B	B
1	rsm10000000003	46.53	37.894	D	B	D	B	D	B	B	D	B	B	B	D	B	D	B	D	D	B	D	B	B	D	B	B	B	D	B	B
1	rsm10000000090	46.85	37.9267	D	B	D	B	D	B	B	D	B	B	B	D	B	D	B	D	D	B	D	B	B	D	B	B	B	D	B	B
1	rsm10000000091	46.96	37.9359	D	B	D	B	D	B	B	D	B	B	B	D	B	D	B	D	D	B	D	B	B	D	B	B	B	D	B	B
1	rsm10000000007	47.17	38.1283	D	B	D	B	D	B	B	D	B	B	B	D	B	D	B	D	D	B	D	B	B	D	B	B	B	D	B	B
1	rsm10000000543	47.28	38.2225	D	B	D	B	D	B	B	D	B	B	B	D	B	D	B	D	D	B	D	B	B	D	B	B	B	D	B	B
1	rsm10000000092	47.6	38.2246	D	B	D	B	D	B	B	D	B	B	B	D	B	D	B	D	D	B	D	B	B	D	B	B	B	D	B	B
1	rs32988364	47.71	38.2256	D	B	D	B	D	B	B	D	B	B	B	D	B	D	B	D	D	B	D	B	B	D	B	B	B	D	B	B
1	rs31528685	47.82	38.3947	D	B	D	B	D	B	B	D	B	B	B	D	B	D	B	D	D	B	D	B	B	D	B	B	B	D	B	B
1	rs30611861	47.92	38.4771	D	B	D	B	D	B	B	D	B	B	B	D	B	D	B	D	D	B	D	B	B	D	B	B	B	D	B	B
1	rsm10000000093	48.14	38.5159	D	B	D	B	D	B	B	D	B	B	B	D	B	D	B	D	D	B	D	B	B	D	B	B	B	D	B	B
1	rsm10000000544	48.25	38.6799	D	B	D	B	D	B	B	D	B	B	B	D	B	D	B	D	D	B	D	B	B	D	B	B	B	D	B	B
1	rsm10000000094	48.46	38.6831	D	B	D	B	D	B	B	D	B	B	B	D	B	D	B	D	D	B	D	B	B	D	B	B	B	D	B	B
1	rsm10000000095	48.57	38.9731	D	B	D	B	D	B	B	D	B	B	B	D	B	D	B	D	D	B	D	B	B	D	B	B	B	D	B	B
1	rs31574517	48.67	39.0161	D	B	D	B	D	B	B	D	B	B	B	D	B	D	B	D	D	B	D	B	B	D	B	B	B	D	B	B
1	rs30868358	48.78	39.0207	D	B	D	B	D	B	B	D	B	B	B	D	B	D	B	D	D	B	D	B	B	D	B	B	B	D	B	B
1	rsm10000000545	48.89	39.0212	D	B	D	B	D	B	B	D	B	B	B	D	B	D	B	D	D	B	D	B	B	D	B	B	B	D	B	B
1	rsm10000000546	49.21	39.0226	D	B	D	B	D	B	B	D	B	B	B	D	B	D	B	D	D	B	D	B	B	D	B	B	B	D	B	B
1	rsm10000000096	49.76	39.0231	D	B	D	B	D	B	B	D	B	B	B	D	B	D	B	D	D	B	D	B	B	D	B	D	B	D	B	B
1	rs31440687	49.86	39.1404	D	B	D	B	D	B	B	D	B	B	B	D	B	D	B	D	D	B	D	B	B	D	B	D	B	D	B	B
1	rs51951745	49.97	39.1412	D	B	D	B	D	B	B	D	B	B	B	D	B	D	B	D	D	B	D	B	B	D	B	D	B	D	B	B
1	rsm10000000547	50.19	39.2309	D	B	D	B	D	B	B	D	B	B	B	D	B	D	B	D	D	B	D	B	B	D	B	D	B	D	B	B
1	rsm10000000097	50.4	39.2314	D	B	D	B	D	B	B	D	B	B	B	D	B	D	B	D	D	B	D	B	B	D	B	D	B	D	B	B
1	rs31449667	50.51	39.2324	D	B	D	B	D	B	B	D	B	B	B	D	B	D	B	D	D	B	D	B	B	D	B	D	B	D	B	B
1	rs33132305	50.72	39.2615	D	B	D	B	D	B	B	D	B	B	B	D	B	D	B	D	D	B	D	B	B	D	B	D	B	D	B	B
1	rs30551147	50.83	39.2623	D	B	D	B	D	B	B	D	B	B	B	D	B	D	B	D	D	B	D	B	B	D	B	D	B	D	B	B
1	rsm10000000548	50.93	39.4757	D	B	D	B	D	B	B	D	B	B	B	D	B	D	B	D	D	B	D	B	B	D	B	D	B	D	B	B
1	rsm10000000098	51.15	39.489	D	B	D	B	D	B	B	D	B	B	B	D	B	D	B	D	D	B	D	B	B	D	B	D	B	D	B	B
1	rs13475821	51.36	39.5219	D	B	D	B	D	B	B	D	B	B	B	D	B	D	B	D	D	B	D	B	B	D	B	D	B	D	B	B
1	rsm10000000099	51.47	39.5588	D	B	D	B	D	B	B	D	B	B	B	D	B	D	B	D	D	B	D	B	B	D	B	D	B	D	B	B
1	rsm10000000841	51.58	39.5939	D	B	D	B	D	B	B	D	B	B	B	D	B	D	B	D	D	B	D	B	B	D	B	D	B	D	B	B
1	rsm10000000842	52.95	40.8524	D	B	D	B	D	B	B	D	B	B	B	D	D	D	B	D	D	B	D	B	B	D	H	D	B	D	B	B
1	rs36367128	53.06	40.8669	D	B	D	B	D	B	B	D	B	B	B	D	D	D	B	D	D	B	D	B	B	D	H	D	B	D	B	B
1	rs32764284	53.17	40.8747	D	B	D	B	D	B	B	D	B	B	B	D	D	D	B	D	D	B	D	B	B	D	H	D	B	D	B	B
1	rs37147416	53.27	40.9318	D	B	D	B	D	B	B	D	B	B	B	D	D	D	B	D	D	B	D	B	B	D	H	D	B	D	B	B
1	rsm10000000843	53.49	40.9535	D	B	D	B	D	B	B	D	B	B	B	D	D	D	B	D	D	B	D	B	B	D	H	D	B	D	B	B
1	rsm10000000844	53.7	40.9601	D	B	D	B	D	B	B	D	B	B	B	D	D	D	B	D	D	B	D	B	B	D	H	D	B	D	B	B
1	rs13475829	53.92	41.2901	D	B	D	B	D	B	B	D	B	B	B	D	D	D	B	D	D	B	D	B	B	D	H	D	B	D	B	B
1	rsm10000000845	54.02	41.5353	D	B	D	B	D	B	B	D	B	B	B	D	D	D	B	D	D	B	D	B	B	D	H	D	B	D	B	B
1	rsm10000000846	54.24	41.5459	D	B	D	B	D	B	B	D	B	B	B	D	D	D	B	D	D	B	D	B	B	D	H	D	B	D	B	B
1	rs52625624	54.34	41.5848	D	B	D	B	D	B	B	D	B	B	B	D	D	D	B	D	D	B	D	B	B	D	H	D	B	D	B	B
1	rs48741666	54.45	41.6128	D	B	D	B	D	B	B	D	B	B	B	D	D	D	B	D	D	B	D	B	B	D	H	D	B	D	B	B
1	rsm10000000847	54.67	41.6566	D	B	D	B	D	B	B	D	B	B	B	D	D	D	B	D	D	B	D	B	B	D	H	D	B	D	B	B
1	rsm10000000848	54.88	41.6689	D	B	D	B	D	B	B	D	B	B	B	D	D	D	B	D	D	B	D	B	B	D	H	D	B	D	B	B
1	rs30667783	55.09	41.7968	D	B	D	B	D	B	B	D	B	B	B	D	D	D	B	D	D	B	D	B	B	D	H	D	B	D	B	B
1	rs29552839	55.2	42.0963	D	B	D	B	D	B	B	D	B	B	B	D	D	D	B	D	D	B	D	B	B	D	H	D	B	D	B	B
1	rs29633641	55.42	42.0978	D	B	D	B	D	B	B	D	B	B	B	D	D	D	B	D	D	B	D	B	B	D	H	D	B	D	B	B
1	rs31864177	55.52	42.1353	D	B	D	B	D	B	B	D	B	B	B	D	D	D	B	D	D	B	D	B	B	D	H	D	B	D	B	B
1	rs13475833	55.63	42.1597	D	B	D	B	D	B	B	D	B	B	B	D	D	D	B	D	D	B	D	B	B	D	H	D	B	D	B	B
1	rs33275490	55.74	42.2476	D	B	D	B	D	B	B	D	B	B	B	D	D	D	B	D	D	B	D	B	B	D	H	D	B	D	B	B
1	rs3714219	55.95	42.2482	D	B	D	B	D	B	B	D	B	B	B	D	D	D	B	D	D	B	D	B	B	D	H	D	B	D	B	B
1	rsm10000000849	56.06	42.4624	D	B	D	B	D	B	B	D	B	B	B	D	D	D	B	D	D	B	D	B	B	D	H	D	B	D	B	B
1	rsm10000000850	56.38	42.526	D	B	D	B	D	B	B	D	B	B	B	D	D	D	B	D	D	B	D	B	B	D	H	D	B	D	B	B
1	rsm10000000851	56.82	43.007	D	B	D	B	D	B	B	D	B	B	B	D	D	D	B	D	D	B	D	B	B	D	H	D	B	D	B	B
1	rsm10000000852	57.25	43.1763	D	B	D	B	D	B	B	D	B	B	B	D	D	D	D	D	D	B	D	B	B	D	H	D	B	D	B	B
1	rs32671223	57.36	43.2156	D	B	D	B	D	B	B	D	B	B	B	D	D	D	D	D	D	B	D	B	B	D	H	D	B	D	B	B
1	rs52628759	57.57	43.4441	D	B	D	B	D	B	B	D	B	B	B	D	D	D	D	D	D	B	D	B	B	D	H	D	B	D	B	B
1	rsm10000000853	57.68	43.5119	D	B	D	B	D	B	B	D	B	B	B	D	D	D	D	D	D	B	D	B	B	D	H	D	B	D	B	B
1	rsm10000000854	58	43.5281	D	B	D	B	D	B	B	D	B	B	B	B	D	D	D	D	D	B	D	B	B	D	H	D	B	D	B	B
1	rs32044299	58.11	43.5648	D	B	D	B	D	B	B	D	B	B	B	B	D	D	D	D	D	B	D	B	B	D	H	D	B	D	B	B
1	rs31012703	58.22	43.6097	D	B	D	B	D	B	B	D	B	B	B	B	D	D	D	D	D	B	D	B	B	D	H	D	B	D	B	B
1	rs33444638	58.32	43.6857	D	B	D	B	D	B	B	D	B	B	B	B	D	D	D	D	D	B	D	B	B	D	H	D	B	D	B	B
1	rsm10000000855	58.43	43.6862	D	B	D	B	D	B	B	D	B	B	B	B	D	D	D	D	D	B	D	B	B	D	H	D	B	D	B	B
1	rs33447118	58.64	43.6863	D	B	D	B	D	B	B	D	B	B	B	B	D	D	D	D	D	B	D	B	B	D	H	D	B	D	B	B
1	rs33447121	58.86	43.6865	D	B	D	B	D	B	B	D	B	B	B	B	D	D	D	D	D	B	D	B	B	D	H	D	B	D	B	B
1	rsm10000000856	58.96	43.6865	D	B	D	B	D	B	B	D	B	B	B	B	D	D	D	D	D	B	D	B	B	D	H	D	B	D	B	B
1	rsm10000000857	59.18	43.6866	D	B	D	B	D	B	B	D	B	B	B	B	D	D	D	D	D	B	D	B	B	D	H	D	B	D	B	B
1	rsm10000000858	59.29	43.6866	D	B	D	B	D	B	B	D	B	B	B	B	D	D	D	D	D	B	D	B	B	D	H	D	B	D	B	B
1	rsm10000000859	59.5	43.687	D	B	D	B	D	B	B	D	B	B	B	B	D	D	D	D	D	B	D	B	B	D	H	D	B	D	B	B
1	rs47782085	59.61	43.7365	D	B	D	B	D	B	B	D	B	B	B	B	D	D	D	D	D	B	D	B	B	D	H	D	B	D	B	B
1	rs30761526	59.71	44.0614	D	B	D	B	D	B	B	D	B	B	B	B	D	D	D	D	D	B	D	B	B	D	H	D	B	D	B	B
1	rs31572802	59.82	44.0678	D	B	D	B	D	B	B	D	B	B	B	B	D	D	D	D	D	B	D	B	B	D	H	D	B	D	B	B
1	rs31555041	60.03	44.1809	D	B	D	B	D	B	B	D	B	B	B	B	D	D	D	D	D	B	D	B	B	D	H	D	B	D	B	B
1	rsm10000000860	60.14	45.4399	D	B	D	B	D	B	B	D	B	B	B	B	D	D	D	D	D	B	D	B	B	D	H	D	B	D	B	B
1	rsm10000000861	60.36	45.4001	D	B	D	B	D	B	B	D	B	B	B	B	D	D	D	D	D	B	D	B	B	D	H	B	B	D	B	B
1	rsm10000000862	60.46	45.5033	D	B	D	B	D	B	B	D	B	B	B	B	D	D	D	D	D	B	D	B	B	D	H	B	B	D	B	B
1	rsm10000000863	60.68	45.5042	D	B	D	B	D	B	B	D	B	B	B	B	D	D	D	D	D	B	D	B	B	D	H	B	B	D	B	B
1	rs31983590	60.78	45.5988	D	B	D	B	D	B	B	D	B	B	B	B	D	D	D	D	D	B	D	B	B	D	H	B	B	D	B	B
1	rsm10000000864	60.89	45.8362	D	B	D	B	D	B	B	D	B	B	B	B	D	D	D	D	D	B	D	B	B	D	H	B	B	D	B	B
1	rsm10000000865	61.1	45.8599	D	B	D	B	D	B	B	D	B	B	B	B	D	D	D	D	D	B	D	B	B	D	H	B	B	D	B	B
1	rs33586566	61.21	45.915	D	B	D	B	D	B	B	D	B	B	B	B	D	D	D	D	D	B	D	B	B	D	H	B	B	D	B	B
1	rsm10000000866	61.32	46.8538	D	B	D	B	D	B	B	D	B	B	B	B	D	D	D	D	D	B	D	B	B	D	H	B	B	D	B	B
1	rsm10000000867	61.53	46.854	D	B	D	B	D	B	B	D	B	B	B	B	D	D	D	D	D	B	D	B	B	D	H	B	B	D	B	B
1	rs6321959	61.64	46.8687	D	B	D	B	D	B	B	D	B	B	B	B	D	D	D	D	D	B	D	B	B	D	H	B	B	D	B	B
1	rs6322563	61.75	46.8688	D	B	D	B	D	B	B	D	B	B	B	B	D	D	D	D	D	B	D	B	B	D	H	B	B	D	B	B
1	rs31612433	61.85	46.8968	D	B	D	B	D	B	B	D	B	B	B	B	D	D	D	D	D	B	D	B	B	D	H	B	B	D	B	B
1	rsm10000000868	61.96	46.9071	D	B	D	B	D	B	B	D	B	B	B	B	D	D	D	D	D	B	D	B	B	D	H	B	B	D	B	B
1	rsm10000000869	62.62	46.9079	D	B	D	B	D	B	B	D	B	B	B	B	D	D	D	D	D	B	D	B	D	D	H	B	B	D	B	B
1	rs31745317	63.17	46.9082	D	B	D	D	D	B	B	D	B	B	B	B	D	D	D	D	D	B	D	B	D	D	H	B	B	D	B	B
1	rsm10000000870	64.06	46.9148	D	B	D	D	D	B	B	D	B	B	B	B	D	D	D	D	D	B	D	B	D	D	H	B	B	D	B	B
1	rs32434528	64.49	46.926	D	B	D	D	D	B	B	D	B	B	B	B	D	D	D	D	D	B	D	B	D	D	H	B	B	D	B	B
1	rs32093536	64.6	47.1899	D	B	D	D	D	B	B	D	B	B	B	B	D	D	D	D	D	B	D	B	D	D	H	B	B	D	B	B
1	rs31325347	64.71	47.2041	D	B	D	D	D	B	B	D	B	B	B	B	D	D	D	D	D	B	D	B	D	D	H	B	B	D	B	B
1	rs32602884	64.81	47.2042	D	B	D	D	D	B	B	D	B	B	B	B	D	D	D	D	D	B	D	B	D	D	H	B	B	D	B	B
1	rsm10000000871	65.03	51.0475	D	B	D	D	D	B	B	D	B	B	B	B	D	D	D	D	D	B	D	B	D	D	H	B	B	D	B	B
1	rsm10000000872	65.14	51.064	D	B	D	D	D	B	B	D	B	B	B	B	D	D	D	D	D	B	D	B	D	D	H	B	B	D	B	B
1	rsm10000000873	65.24	51.2084	D	B	D	D	D	B	B	D	B	B	B	B	D	D	D	D	D	B	D	B	D	D	H	B	B	D	B	B
1	rsm10000000874	65.35	51.2099	D	B	D	D	D	B	B	D	B	B	B	B	D	D	D	D	D	B	D	B	D	D	H	B	B	D	B	B
1	rs32662962	65.56	51.2263	D	B	D	D	D	B	B	D	B	B	B	B	D	D	D	D	D	B	D	B	D	D	H	B	B	D	B	B
1	rsm10000000875	65.67	51.3779	D	B	D	D	D	B	B	D	B	B	B	B	D	D	D	D	D	B	D	B	D	D	H	B	B	D	B	B
1	rsm10000000876	65.88	51.379	D	B	D	D	D	B	B	D	B	B	B	B	D	D	D	D	D	B	D	B	D	D	H	B	B	D	B	B
1	rs31517020	65.99	51.3815	D	B	D	D	D	B	B	D	B	B	B	B	D	D	D	D	D	B	D	B	D	D	H	B	B	D	B	B
1	rsm10000000877	66.1	51.3825	D	B	D	D	D	B	B	D	B	B	B	B	D	D	D	D	D	B	D	B	D	D	H	B	B	D	B	B
1	rsm10000000878	66.53	51.3834	D	B	D	D	D	B	B	D	B	B	B	B	D	D	D	D	D	B	D	B	D	D	H	B	B	D	B	B
1	rsm10000000100	66.64	51.7514	D	B	D	D	D	B	B	D	B	B	B	B	D	D	D	D	D	B	D	B	D	D	H	B	B	D	B	B
1	rsm10000000549	66.75	51.9013	D	B	D	D	D	B	B	D	B	B	B	B	D	D	D	D	D	B	D	B	D	D	H	B	B	D	B	B
1	rsm10000000550	66.96	51.9568	D	B	D	D	D	B	B	D	B	B	B	B	D	D	D	D	D	B	D	D	D	D	H	B	B	D	B	B
1	rs31565873	67.07	51.968	D	B	D	D	D	B	B	D	B	B	B	B	D	D	D	D	D	B	D	D	D	D	H	B	B	D	B	B
1	rsm10000000551	67.28	52.0557	D	B	D	D	D	B	B	D	B	B	B	B	D	D	D	D	D	B	D	D	D	D	H	B	B	D	B	B
1	rsm10000000552	67.5	52.4227	D	B	D	D	D	B	B	D	B	B	B	B	D	D	D	D	D	B	D	D	D	D	H	B	B	D	B	B
1	rs13475872	67.6	53.0115	D	B	D	D	D	B	B	D	B	B	B	B	D	D	D	D	D	B	D	D	D	D	H	B	B	D	B	B
1	rsm10000000553	67.71	53.2305	D	B	D	D	D	B	B	D	B	B	B	B	D	D	D	D	D	B	D	D	D	D	H	B	B	D	B	B
1	rsm10000000554	68.14	53.4515	B	B	D	D	D	B	B	D	B	B	B	B	D	D	D	D	D	B	D	D	D	D	H	B	B	D	B	B
1	rsm10000000101	68.25	54.1735	B	B	D	D	D	B	B	D	B	B	B	B	D	D	D	D	D	B	D	D	D	D	H	B	B	D	B	B
1	rs33840699	68.36	54.1738	B	B	D	D	D	B	B	D	B	B	B	B	D	D	D	D	D	B	D	D	D	D	H	B	B	D	B	B
1	rs51350456	68.46	54.1983	B	B	D	D	D	B	B	D	B	B	B	B	D	D	D	D	D	B	D	D	D	D	H	B	B	D	B	B
1	rsm10000000102	68.68	54.2424	B	B	D	D	D	B	B	D	B	B	B	B	D	D	D	D	D	B	D	D	D	D	H	B	B	D	U	B
1	rs47870456	68.89	54.3103	B	B	D	D	D	B	B	D	B	B	B	B	D	D	D	D	D	B	D	D	D	D	H	B	B	D	D	B
1	rsm10000000103	69	54.4407	B	B	D	D	D	B	B	D	B	B	B	B	D	D	D	D	D	B	D	D	D	D	H	B	B	D	D	B
1	rs29596070	69.11	54.4753	B	B	D	D	D	B	B	D	B	B	B	B	D	D	D	D	D	B	D	D	D	D	H	B	B	D	D	B
1	rsm10000000555	69.32	54.4773	B	B	D	D	D	B	B	D	B	B	B	B	D	D	D	D	D	B	D	D	D	D	H	B	B	D	D	B
1	rsm10000000556	70.1	54.558	B	B	D	B	D	B	B	D	B	B	B	B	D	D	D	D	D	B	D	B	B	D	H	B	B	D	D	B
1	rs13475876	70.42	55.1275	B	B	D	B	D	B	B	D	B	B	B	B	D	D	D	D	D	B	D	B	B	D	H	B	B	D	D	B
1	rsm10000000557	70.64	57.1192	B	B	D	B	D	B	B	D	B	B	B	B	D	D	D	D	D	B	D	B	B	D	H	B	B	D	D	B
1	rs32516530	70.96	57.5964	B	B	D	B	D	B	B	D	B	B	B	B	D	D	D	D	D	B	D	B	B	D	H	B	B	D	D	B
1	rs13475879	71.07	57.8254	B	B	D	B	D	B	B	D	B	B	B	B	D	D	D	D	D	B	D	B	B	D	H	B	B	D	D	B
1	rsm10000000558	71.17	58.0898	B	B	D	B	D	B	B	D	B	B	B	B	D	D	D	D	D	B	D	B	B	D	H	B	B	D	D	B
1	rsm10000000559	72.07	58.1098	B	B	D	D	D	B	B	D	B	D	B	B	D	D	D	D	D	B	D	D	D	D	H	B	B	D	D	B
1	rs29655680	72.17	58.1156	B	B	D	D	D	B	B	D	B	D	B	B	D	D	D	D	D	B	D	D	D	D	H	B	B	D	D	B
1	rs29659120	72.28	58.1411	B	B	D	D	D	B	B	D	B	D	B	B	D	D	D	D	D	B	D	D	D	D	H	B	B	D	D	B
1	rs31726356	72.39	58.3764	B	B	D	D	D	B	B	D	B	D	B	B	D	D	D	D	D	B	D	D	D	D	H	B	B	D	D	B
1	rsm10000000104	72.49	58.377	B	B	D	D	D	B	B	D	B	D	B	B	D	D	D	D	D	B	D	D	D	D	H	B	B	D	D	B
1	rs31876473	72.6	58.4024	B	B	D	D	D	B	B	D	B	D	B	B	D	D	D	D	D	B	D	D	D	D	H	B	B	D	D	B
1	rs6325108	72.81	58.5868	B	B	D	D	D	B	B	D	B	D	B	B	D	D	D	D	D	B	D	D	D	D	H	B	B	D	D	B
1	rs31498570	72.92	59.0768	B	B	D	D	D	B	B	D	B	D	B	B	D	D	D	D	D	B	D	D	D	D	H	B	B	D	D	B
1	rsm10000000560	73.03	59.1177	B	B	D	D	D	B	B	D	B	D	B	B	D	D	D	D	D	B	D	D	D	D	H	B	B	D	D	B
1	rsm10000000561	73.24	59.1577	B	B	D	D	D	B	B	D	B	D	B	B	D	D	D	D	D	B	D	D	D	D	H	B	B	D	D	B
1	rs13475883	73.9	59.3791	B	B	D	D	D	B	B	D	B	D	B	B	D	D	D	D	D	B	B	D	D	D	H	B	B	D	D	B
1	rsm10000000562	74.34	60.2576	B	B	D	D	D	B	B	D	B	D	B	B	D	D	D	D	D	B	B	D	D	D	H	B	B	D	D	B
1	rs13475885	74.55	60.6441	B	B	D	D	D	B	B	D	B	D	B	B	D	D	D	D	D	B	B	D	D	D	H	B	B	D	D	B
1	rs13475887	74.66	61.3869	B	B	D	D	D	B	B	D	B	D	B	B	D	D	D	D	D	B	B	D	D	D	H	B	B	D	D	B
1	rsm10000000563	74.76	61.4479	B	B	D	D	D	B	B	D	B	D	B	B	D	D	D	D	D	B	B	D	D	D	H	B	B	D	D	B
1	rsm10000000564	74.98	61.6734	B	B	D	D	D	B	B	D	B	D	B	B	D	D	D	D	D	B	B	D	D	D	H	B	B	D	D	B
1	rsm10000000565	75.19	61.7784	B	B	D	D	D	B	B	D	B	D	B	B	D	D	D	D	D	B	B	D	D	D	H	B	B	D	D	B
1	rsm10000000105	75.3	61.8477	B	B	D	D	D	B	B	D	B	D	B	B	D	D	D	D	D	B	B	D	D	D	H	B	B	D	D	B
1	rsm10000000106	75.41	62.5627	B	B	D	D	D	B	B	D	B	D	B	B	D	D	D	D	D	B	B	D	D	D	H	B	B	D	D	B
1	rsm10000000107	75.62	62.5933	B	B	D	D	D	B	B	D	B	D	B	B	D	D	D	D	D	B	B	D	D	D	H	B	B	D	D	B
1	rs49196471	75.73	62.6092	B	B	D	D	D	B	B	D	B	D	B	B	D	D	D	D	D	B	B	D	D	D	H	B	B	D	D	B
1	rs29963534	75.83	62.7258	B	B	D	D	D	B	B	D	B	D	B	B	D	D	D	D	D	B	B	D	D	D	H	B	B	D	D	B
1	rsm10000000566	75.94	62.7549	B	B	D	D	D	B	B	D	B	D	B	B	D	D	D	D	D	B	B	D	D	D	H	B	B	D	D	B
1	rsm10000000108	76.49	62.7774	B	B	D	D	B	B	B	D	B	D	B	B	D	D	D	D	D	B	B	D	D	D	H	B	B	D	D	B
1	rs32161565	76.6	62.7841	B	B	D	D	B	B	B	D	B	D	B	B	D	D	D	D	D	B	B	D	D	D	H	B	B	D	D	B
1	rsm10000000109	76.81	62.8743	B	B	D	D	B	B	B	D	B	D	B	B	D	D	D	D	D	B	B	D	D	D	H	B	B	D	D	B
1	rsm10000000110	76.92	63.1162	B	B	D	D	B	B	B	D	B	D	B	B	D	D	D	D	D	B	B	D	D	D	H	B	B	D	D	B
1	rs32416624	77.02	63.1448	B	B	D	D	B	B	B	D	B	D	B	B	D	D	D	D	D	B	B	D	D	D	H	B	B	D	D	B
1	rs3703813	77.13	63.5796	B	B	D	D	B	B	B	D	B	D	B	B	D	D	D	D	D	B	B	D	D	D	H	B	B	D	D	B
1	rs52470670	77.24	63.884	B	B	D	D	B	B	B	D	B	D	B	B	D	D	D	D	D	B	B	D	D	D	H	B	B	D	D	B
1	rs3162895	77.34	64.2014	B	B	D	D	B	B	B	D	B	D	B	B	D	D	D	D	D	B	B	D	D	D	H	B	B	D	D	B
1	rsm10000000567	77.45	64.336	B	B	D	D	B	B	B	D	B	D	B	B	D	D	D	D	D	B	B	D	D	D	H	B	B	D	D	B
1	rsm10000000568	77.56	64.3399	B	B	D	D	B	B	B	D	B	D	B	B	D	D	D	D	D	B	B	D	D	D	H	B	B	D	D	B
1	rs30173232	77.66	64.6507	B	B	D	D	B	B	B	D	B	D	B	B	D	D	D	D	D	B	B	D	D	D	H	B	B	D	D	B
1	rsm10000000113	77.77	65.1301	B	B	D	D	B	B	B	D	B	D	B	B	D	D	D	D	D	B	B	D	D	D	H	B	B	D	D	B
1	rsm10000000569	77.88	65.158	B	B	D	D	B	B	B	D	B	D	B	B	D	D	D	D	D	B	B	D	D	D	H	B	B	D	D	B
1	rsm10000000114	78.31	65.1599	B	B	D	D	B	B	B	D	B	D	B	B	D	B	D	D	D	B	B	D	D	D	H	B	B	D	D	B
1	rs30465484	78.42	65.1636	B	B	D	D	B	B	B	D	B	D	B	B	D	B	D	D	D	B	B	D	D	D	H	B	B	D	D	B
1	rs45845149	78.52	65.1682	B	B	D	D	B	B	B	D	B	D	B	B	D	B	D	D	D	B	B	D	D	D	H	B	B	D	D	B
1	rs31727300	78.74	65.2197	B	B	D	D	B	B	B	D	B	D	B	B	D	B	D	D	D	B	B	D	D	D	H	B	B	D	D	B
1	rsm10000000570	78.84	65.4029	B	B	D	D	B	B	B	D	B	D	B	B	D	B	D	D	D	B	B	D	D	D	H	B	B	D	D	B
1	rsm10000000115	79.06	65.4101	B	B	D	D	B	B	B	D	B	D	B	B	D	B	D	D	D	B	B	D	D	D	H	B	B	D	D	B
1	rs32848413	79.17	65.5049	B	B	D	D	B	B	B	D	B	D	B	B	D	B	D	D	D	B	B	D	D	D	H	B	B	D	D	B
1	rs30230950	79.27	66.1587	B	B	D	D	B	B	B	D	B	D	B	B	D	B	D	D	D	B	B	D	D	D	H	B	B	D	D	B
1	rsm10000000571	79.38	66.1964	B	B	D	D	B	B	B	D	B	D	B	B	D	B	D	D	D	B	B	D	D	D	H	B	B	D	D	B
1	rsm10000000116	79.59	66.1967	B	B	D	D	B	B	B	D	B	D	B	B	D	B	D	D	D	B	B	D	D	D	H	B	B	D	D	B
1	rsm10000000117	79.7	66.197	B	B	D	D	B	B	B	D	B	D	B	B	D	B	D	D	D	B	B	D	D	D	H	B	B	D	D	B
1	rsm10000000572	79.92	66.1973	B	B	D	D	B	B	B	D	B	D	B	B	D	B	D	D	D	B	B	D	D	D	H	B	B	D	D	B
1	rs32347478	80.02	66.1975	B	B	D	D	B	B	B	D	B	D	B	B	D	B	D	D	D	B	B	D	D	D	H	B	B	D	D	B
1	rsm10000000118	80.13	66.3424	B	B	D	D	B	B	B	D	B	D	B	B	D	B	D	D	D	B	B	D	D	D	H	B	B	D	D	B
1	rsm10000000573	80.34	66.3425	B	B	D	D	B	B	B	D	B	D	B	B	D	B	D	D	D	B	B	D	D	D	H	B	B	D	D	B
1	rs30993227	80.45	66.3436	B	B	D	D	B	B	B	D	B	D	B	B	D	B	D	D	D	B	B	D	D	D	H	B	B	D	D	B
1	rs30297732	80.56	66.6027	B	B	D	D	B	B	B	D	B	D	B	B	D	B	D	D	D	B	B	D	D	D	H	B	B	D	D	B
1	rsm10000000574	80.66	66.623	B	B	D	D	B	B	B	D	B	D	B	B	D	B	D	D	D	B	B	D	D	D	H	B	B	D	D	B
1	rsm10000000119	80.88	66.6233	B	B	D	D	B	B	B	D	B	D	B	B	D	B	D	D	D	B	B	D	D	D	H	B	B	D	D	B
1	rs30284166	80.98	66.6369	B	B	D	D	B	B	B	D	B	D	B	B	D	B	D	D	D	B	B	D	D	D	H	B	B	D	D	B
1	rs3665792	81.09	67.7772	B	B	D	D	B	B	B	D	B	D	B	B	D	B	D	D	D	B	B	D	D	D	H	B	B	D	D	B
1	rsm10000000122	81.31	68.0178	B	B	D	D	B	B	B	D	B	D	B	B	D	B	D	D	D	B	B	D	D	D	H	B	B	D	D	B
1	rs13475907	81.52	68.0754	B	B	D	D	B	B	B	D	B	D	B	B	D	B	D	D	D	B	B	D	D	D	H	B	B	D	D	B
1	rs32080982	81.63	68.11	B	B	D	D	B	B	B	D	B	D	B	B	D	B	D	D	D	B	B	D	D	D	H	B	B	D	D	B
1	rs31292260	81.73	68.9289	B	B	D	D	B	B	B	D	B	D	B	B	D	B	D	D	D	B	B	D	D	D	H	B	B	D	D	B
1	rsm10000000575	81.84	68.9367	B	B	D	D	B	B	B	D	B	D	B	B	D	B	D	D	D	B	B	D	D	D	H	B	B	D	D	B
1	rsm10000000576	82.05	68.9368	B	B	D	D	B	B	B	D	B	D	B	B	D	B	D	D	D	B	B	D	D	D	H	B	B	D	D	B
1	rs48130521	82.16	68.9389	B	B	D	D	B	B	B	D	B	D	B	B	D	B	D	D	D	B	B	D	D	D	H	B	B	D	D	B
1	rs36768099	82.27	69.3128	B	B	D	D	B	B	B	D	B	D	B	B	D	B	D	D	D	B	B	D	D	D	H	B	B	D	D	B
1	rsm10000000577	82.7	69.3152	B	B	D	D	B	B	B	D	B	D	B	B	D	B	D	D	D	B	B	D	D	D	H	B	B	D	D	B
1	rsm10000000578	82.92	69.3559	D	B	D	D	B	B	B	D	B	D	B	B	D	B	D	D	D	B	B	D	D	D	H	B	B	D	D	B
1	rsm10000000123	83.02	69.8444	D	B	D	D	B	B	B	D	B	D	B	B	D	B	D	D	D	B	B	D	D	D	H	B	B	D	D	B
1	rs13475913	83.13	70.0806	D	B	D	D	B	B	B	D	B	D	B	B	D	B	D	D	D	B	B	D	D	D	H	B	B	D	D	B
1	rs30948259	83.24	70.7595	D	B	D	D	B	B	B	D	B	D	B	B	D	B	D	D	D	B	B	D	D	D	H	B	B	D	D	B
1	rsm10000000579	83.34	70.845	D	B	D	D	B	B	B	D	B	D	B	B	D	B	D	D	D	B	B	D	D	D	H	B	B	D	D	B
1	rsm10000000124	83.56	71.3352	D	B	D	D	B	B	B	D	B	D	B	B	D	B	D	D	D	B	B	D	D	D	H	B	B	D	D	B
1	rsm10000000125	83.77	71.7207	D	B	D	D	B	B	B	D	B	D	B	B	D	B	D	D	D	B	B	D	D	D	H	B	B	D	D	B
1	rsm10000000580	83.88	71.7905	D	B	D	D	B	B	B	D	B	D	B	B	D	B	D	D	D	B	B	D	D	D	H	B	B	D	D	B
1	rsm10000000581	84.54	72.1653	D	B	D	D	B	B	B	D	D	D	B	B	D	B	D	D	D	B	B	D	D	D	H	B	B	D	D	B
1	rsm10000000582	84.75	72.2551	D	B	D	D	B	B	B	D	D	D	B	B	D	B	D	D	D	B	B	D	D	D	H	B	B	D	D	B
1	rsm10000000583	85.08	72.4976	D	B	D	D	B	B	B	D	D	D	B	B	D	B	D	D	D	B	B	D	D	D	H	B	B	D	D	B
1	rs37034472	85.19	72.5033	D	B	D	D	B	B	B	D	D	D	B	B	D	B	D	D	D	B	B	D	D	D	H	B	B	D	D	B
1	rs31200269	85.29	72.627	D	B	D	D	B	B	B	D	D	D	B	B	D	B	D	D	D	B	B	D	D	D	H	B	B	D	D	B
1	rs3687595	85.4	72.6887	D	B	D	D	B	B	B	D	D	D	B	B	D	B	D	D	D	B	B	D	D	D	H	B	B	D	D	B
1	rsm10000000126	85.5	73.0272	D	B	D	D	B	B	B	D	D	D	B	B	D	B	D	D	D	B	B	D	D	D	H	B	B	D	D	B
1	rsm10000000584	85.61	73.1008	D	B	D	D	B	B	B	D	D	D	B	B	D	B	D	D	D	B	B	D	D	D	H	B	B	D	D	B
1	rs238728371	85.83	73.1033	D	B	D	D	B	B	B	D	D	D	B	B	D	B	D	D	D	B	B	D	D	D	H	B	B	D	D	B
1	rs31428112	85.93	73.1117	D	B	D	D	B	B	B	D	D	D	B	B	D	B	D	D	D	B	B	D	D	D	H	B	B	D	D	B
1	rs13475920	86.04	73.2112	D	B	D	D	B	B	B	D	D	D	B	B	D	B	D	D	D	B	B	D	D	D	H	B	B	D	D	B
1	rsm10000000585	86.25	73.2198	D	B	D	D	B	B	B	D	D	D	B	B	D	B	D	D	D	B	B	D	D	D	H	B	B	D	D	B
1	rsm10000000586	86.36	73.2201	D	B	D	D	B	B	B	D	D	D	B	B	D	B	D	D	D	B	B	D	D	D	H	B	B	D	D	B
1	rsm10000000587	86.58	73.2203	D	B	D	D	B	B	B	D	D	D	B	B	D	B	D	D	D	B	B	D	D	D	H	B	B	D	D	B
1	rs32184618	86.68	73.2222	D	B	D	D	B	B	B	D	D	D	B	B	D	B	D	D	D	B	B	D	D	D	H	B	B	D	D	B
1	rsm10000000588	86.79	73.3771	D	B	D	D	B	B	B	D	D	D	B	B	D	B	D	D	D	B	B	D	D	D	H	B	B	D	D	B
1	rsm10000000589	87.22	73.4081	D	B	B	D	B	B	B	D	D	D	B	B	D	B	D	D	D	B	B	D	D	D	H	B	B	D	D	B
1	rs13475921	87.33	73.4182	D	B	B	D	B	B	B	D	D	D	B	B	D	B	D	D	D	B	B	D	D	D	H	B	B	D	D	B
1	rs31377069	87.44	73.4906	D	B	B	D	B	B	B	D	D	D	B	B	D	B	D	D	D	B	B	D	D	D	H	B	B	D	D	B
1	rsm10000000127	87.54	73.537	D	B	B	D	B	B	B	D	D	D	B	B	D	B	D	D	D	B	B	D	D	D	H	B	B	D	D	B
1	rsm10000000590	87.65	73.9793	D	B	B	D	B	B	B	D	D	D	B	B	D	B	D	D	D	B	B	D	D	D	H	B	B	D	D	B
1	rsm10000000591	87.86	73.9798	D	B	B	D	B	B	B	D	D	D	B	B	D	B	D	D	D	B	B	D	D	D	H	B	B	D	D	B
1	rsm10000000592	88.41	74.0303	D	B	B	D	B	B	B	D	D	D	B	B	D	B	D	D	D	B	B	D	D	D	H	B	B	D	D	B
1	rsm10000000593	88.52	74.0653	D	B	B	D	B	B	B	D	D	D	B	B	D	B	D	D	D	B	B	D	D	D	H	B	B	D	D	B
1	rsm10000000594	88.73	74.0673	D	B	B	D	B	B	B	D	D	B	B	B	D	B	D	D	D	B	B	D	D	D	H	B	B	D	D	B
1	rs13475923	88.84	74.0728	D	B	B	D	B	B	B	D	D	B	B	B	D	B	D	D	D	B	B	D	D	D	H	B	B	D	D	B
1	rsm10000000128	89.05	74.5584	D	B	B	D	B	B	B	D	D	B	B	B	D	B	D	D	D	B	B	D	D	D	H	B	B	D	D	B
1	rs31890646	89.27	74.9165	D	B	B	D	B	B	B	D	D	B	B	B	D	B	D	D	D	B	B	D	D	D	H	B	B	D	D	B
1	rsm10000000595	89.37	75.0107	D	B	B	D	B	B	B	D	D	B	B	B	D	B	D	D	D	B	B	D	D	D	H	B	B	D	D	B
1	rsm10000000596	89.7	75.2979	D	B	B	D	B	B	B	D	D	B	B	B	D	B	D	D	D	B	B	D	D	D	H	B	B	D	D	B
1	rsm10000000129	89.81	75.327	D	B	B	D	B	B	B	D	D	B	B	B	D	B	D	D	D	B	B	D	D	D	H	B	B	D	D	B
1	rs32117726	90.02	75.5587	D	B	B	D	B	B	B	D	D	B	B	B	D	B	D	D	D	B	B	D	D	D	H	B	B	D	D	B
1	rsm10000000597	90.13	75.786	D	B	B	D	B	B	B	D	D	B	B	B	D	B	D	D	D	B	B	D	D	D	H	B	B	D	D	B
1	rsm10000000598	90.34	75.7993	D	B	B	D	B	B	B	D	D	B	B	B	D	B	D	D	D	B	B	D	D	D	H	B	B	D	D	B
1	rs30858590	90.45	76.03	D	B	B	D	B	B	B	D	D	B	B	B	D	B	D	D	D	B	B	D	D	D	H	B	B	D	D	B
1	rs3699038	90.55	76.3901	D	B	B	D	B	B	B	D	D	B	B	B	D	B	D	D	D	B	B	D	D	D	H	B	B	D	D	B
1	rsm10000000599	90.66	76.4347	D	B	B	D	B	B	B	D	D	B	B	B	D	B	D	D	D	B	B	D	D	D	H	B	B	D	D	B
1	rsm10000000130	90.88	76.4486	D	B	B	D	B	B	B	D	D	B	B	B	D	B	D	D	D	B	B	D	D	D	B	B	B	D	D	B
1	rs30141894	90.98	76.4511	D	B	B	D	B	B	B	D	D	B	B	B	D	B	D	D	D	B	B	D	D	D	B	B	B	D	D	B
1	rs32326048	91.09	76.5217	D	B	B	D	B	B	B	D	D	B	B	B	D	B	D	D	D	B	B	D	D	D	B	B	B	D	D	B
1	rsm10000000600	91.41	76.7387	D	B	B	D	B	B	B	D	D	B	B	B	D	B	D	D	D	B	B	D	D	D	B	B	B	D	D	B
1	rsm10000000131	92.07	77.0461	B	B	B	D	B	B	B	D	D	B	B	B	D	B	D	D	D	B	B	D	D	D	B	B	B	D	D	B
1	rsm10000000601	92.18	77.2618	B	B	B	D	B	B	B	D	D	B	B	B	D	B	D	D	D	B	B	D	D	D	B	B	B	D	D	B
1	rsm10000000602	92.5	77.6445	B	B	B	D	B	B	B	D	D	B	B	B	D	B	D	D	D	B	B	D	D	D	B	B	B	D	D	B
1	rsm10000000603	92.61	78.0155	B	B	B	D	B	B	B	D	D	B	B	B	D	B	D	D	D	B	B	D	D	D	B	B	B	D	D	B
1	rs47192472	93.27	78.234	B	B	B	D	B	B	B	D	D	B	B	B	D	B	D	D	D	B	B	D	D	D	B	B	B	D	D	B
1	rsm10000000604	93.49	78.2488	B	B	B	D	B	B	B	D	D	B	B	B	D	B	D	D	D	B	B	D	D	D	B	B	B	D	D	B
1	rsm10000000605	94.26	78.2996	B	B	B	B	B	B	B	D	D	B	B	B	D	B	D	D	D	B	B	B	B	D	B	B	B	D	D	B
1	rsm10000000606	94.48	78.3517	B	B	B	B	B	B	B	D	D	B	B	B	D	B	D	D	D	B	B	B	B	D	B	B	B	D	D	B
1	rsm10000000132	94.91	78.7688	B	B	B	B	B	B	B	D	D	B	B	B	D	B	D	D	D	B	B	B	B	D	B	B	B	D	D	B
1	rs45948170	95.13	78.8596	B	B	B	B	B	B	B	D	D	B	B	B	D	B	D	D	D	B	B	B	B	D	B	B	B	D	D	B
1	rs46070989	95.23	78.9325	B	B	B	B	B	B	B	D	D	B	B	B	D	B	D	D	D	B	B	B	B	D	B	B	B	D	D	B
1	rs47823509	95.34	78.9405	B	B	B	B	B	B	B	D	D	B	B	B	D	B	D	D	D	B	B	B	B	D	B	B	B	D	D	B
1	rs30156746	95.45	79.6179	B	B	B	B	B	B	B	D	D	B	B	B	D	B	D	D	D	B	B	B	B	D	B	B	B	D	D	B
1	rs232937166	95.88	79.8062	B	B	B	B	B	B	B	D	D	B	B	B	D	B	D	D	D	B	B	B	B	D	B	B	B	D	D	B
1	rsm10000000133	95.99	79.9716	B	B	B	B	B	B	B	D	D	B	B	B	D	B	D	D	D	B	B	B	B	D	B	B	B	D	D	B
1	rsm10000000607	96.09	80.2364	B	B	B	B	B	B	B	D	D	B	B	B	D	B	D	D	D	B	B	B	B	D	B	B	B	D	D	B
1	rsm10000000608	96.53	80.2385	B	D	B	B	B	B	B	D	D	B	B	B	D	B	D	D	D	B	B	B	B	D	B	B	B	D	D	B
1	rsm10000000609	96.74	80.2387	B	D	B	B	B	B	B	D	D	B	B	B	D	B	D	D	D	B	B	B	B	D	B	B	B	D	D	B
1	rsm10000000134	96.85	80.2387	B	D	B	B	B	B	B	D	D	B	B	B	D	B	D	D	D	B	B	B	B	D	B	B	B	D	D	B
1	rs31612855	97.06	80.3259	B	D	B	B	B	B	B	D	D	B	B	B	D	B	D	D	D	B	B	B	B	D	B	B	B	D	D	B
1	rsm10000000135	97.17	80.707	B	D	B	B	B	B	B	D	D	B	B	B	D	B	D	D	D	B	B	B	B	D	B	B	B	D	D	B
1	rsm10000000610	97.28	80.7575	B	D	B	B	B	B	B	D	D	B	B	B	D	B	D	D	D	B	B	B	B	D	B	B	B	D	D	B
1	rsm10000000136	97.49	80.7578	B	D	B	B	B	B	B	D	D	B	B	B	D	B	D	D	D	B	B	B	B	D	B	B	B	D	D	B
1	rs30205785	97.6	80.7837	B	D	B	B	B	B	B	D	D	B	B	B	D	B	D	D	D	B	B	B	B	D	B	B	B	D	D	B
1	rsm10000000611	97.81	81.3827	B	D	B	B	B	B	B	D	D	B	B	B	D	B	D	D	D	B	B	B	B	D	B	B	B	D	D	B
1	rsm10000000137	98.82	82.055	B	D	B	D	B	B	B	D	D	B	B	B	D	B	D	D	D	B	B	D	D	D	B	B	B	D	D	B
1	rsm10000000612	99.49	82.2103	B	D	B	D	B	B	B	D	D	B	B	B	D	B	D	D	D	B	B	D	D	D	B	B	B	D	D	B
1	rsm10000000138	99.59	82.3337	B	D	B	D	B	B	B	D	D	B	B	B	D	B	D	D	D	B	B	D	D	D	B	B	B	D	D	B
1	rsm10000000139	99.7	82.6401	B	D	B	D	B	B	B	D	D	B	B	B	D	B	D	D	D	B	B	D	D	D	B	B	B	D	D	B
1	rsm10000000613	99.81	82.6914	B	D	B	D	B	B	B	D	D	B	B	B	D	B	D	D	D	B	B	D	D	D	B	B	B	D	D	B
1	rsm10000000614	100.02	82.8081	B	D	B	D	B	B	B	D	D	B	B	B	D	B	D	D	D	B	B	D	D	D	B	B	B	D	D	B
1	rs13475954	100.68	82.9044	B	D	B	B	B	B	B	D	D	B	B	B	D	B	D	D	D	B	B	B	B	D	B	B	B	D	D	B
1	rs32668634	100.79	83.3891	B	D	B	B	B	B	B	D	D	B	B	B	D	B	D	D	D	B	B	B	B	D	B	B	B	D	D	B
1	rsm10000000140	101.22	83.6017	B	D	B	B	B	B	B	D	D	B	B	B	D	B	D	D	D	B	B	B	B	D	B	B	B	D	D	B
1	rsm10000000615	101.33	83.6312	B	D	B	B	B	B	B	D	D	B	B	B	D	B	D	D	D	B	B	B	B	D	B	B	B	D	D	B
1	rsm10000000141	101.54	83.8637	B	D	B	B	B	B	B	D	D	B	B	B	D	B	D	D	D	B	B	B	B	D	B	B	B	D	D	B
1	rs13475957	101.87	83.926	B	D	B	B	B	B	B	D	D	B	B	B	D	B	D	D	D	B	B	B	B	D	B	B	B	D	D	B
1	rsm10000000142	102.08	84.0422	B	D	B	B	B	B	B	D	D	B	B	B	D	B	D	D	D	B	B	B	B	D	B	B	B	D	D	B
1	rsm10000000143	102.41	84.285	B	D	B	B	B	B	B	D	D	B	B	B	D	B	D	D	D	B	B	B	B	D	B	B	B	B	D	B
1	rsm10000000144	102.62	84.7142	B	D	B	B	B	B	B	D	D	B	B	B	D	B	D	D	D	B	B	B	B	D	B	B	B	B	D	B
1	rs32358097	103.06	84.7221	B	D	B	B	B	B	B	D	D	B	B	B	D	B	D	D	D	B	B	B	B	D	B	B	B	B	D	B
1	rsm10000000145	103.16	84.8234	B	D	B	B	B	B	B	D	D	B	B	B	D	B	D	D	D	B	B	B	B	D	B	B	B	B	D	B
1	rsm10000000146	103.38	85.7747	B	D	B	B	B	B	B	D	D	B	B	B	D	B	D	D	D	B	B	B	B	D	B	B	B	B	D	B
1	rsm10000000147	103.48	85.7749	B	D	B	B	B	B	B	D	D	B	B	B	D	B	D	D	D	B	B	B	B	D	B	B	B	B	D	B
1	rs3678377	103.59	85.7914	B	D	B	B	B	B	B	D	D	B	B	B	D	B	D	D	D	B	B	B	B	D	B	B	B	B	D	B
1	rs30804641	103.7	85.9441	B	D	B	B	B	B	B	D	D	B	B	B	D	B	D	D	D	B	B	B	B	D	B	B	B	B	D	B
1	rsm10000000149	103.91	86.2184	B	D	B	B	B	B	B	D	D	B	B	B	D	B	D	D	D	B	B	B	B	D	B	B	B	B	D	B
1	rs31929413	104.13	86.2198	B	D	B	B	B	B	B	D	D	B	B	B	D	B	D	D	D	B	B	B	B	D	B	B	B	B	D	B
1	rs219816352	104.23	87.2699	B	D	B	B	B	B	B	D	D	B	B	B	D	B	D	D	D	B	B	B	B	D	B	B	B	B	D	B
1	rsm10000000616	104.34	87.2822	B	D	B	B	B	B	B	D	D	B	B	B	D	B	D	D	D	B	B	B	B	D	B	B	B	B	D	B
1	rs50310397	104.45	87.2879	B	D	B	B	B	B	B	D	D	B	B	B	D	B	D	D	D	B	B	B	H	D	B	B	H	B	D	B
1	rsm10000000150	104.55	87.288	B	D	B	B	B	B	B	D	D	B	B	B	D	B	D	D	D	B	B	B	D	D	B	B	D	B	D	B
1	rs32104666	104.66	87.3388	B	D	B	B	B	B	B	D	D	B	B	B	D	B	D	D	D	B	B	B	D	D	B	B	D	B	D	B
1	rs13475967	104.87	87.4896	B	D	B	B	B	B	B	D	D	B	B	B	D	B	D	D	D	B	B	B	D	D	B	B	D	B	D	B
1	rsm10000000151	104.98	87.6513	B	D	B	B	B	B	B	D	D	B	B	B	D	B	D	D	D	B	B	B	D	D	B	B	D	B	D	B
1	rsm10000000152	105.19	87.6518	B	D	B	B	B	B	B	D	D	B	B	B	D	B	D	B	D	B	B	B	D	D	B	B	D	B	D	B
1	rsm10000000153	105.3	87.652	B	D	B	B	B	B	B	D	D	B	B	B	D	B	D	B	D	B	B	B	D	D	B	B	D	B	D	B
1	rs6234856	105.41	87.9164	B	D	B	B	B	B	B	D	D	B	B	B	D	B	D	B	D	B	B	B	D	D	B	B	D	B	D	B
1	rsm10000000617	105.51	88.0845	B	D	B	B	B	B	B	D	D	B	B	B	D	B	D	B	D	B	B	B	D	D	B	B	D	B	D	B
1	rsm10000000154	105.73	88.085	B	D	B	B	B	B	B	D	D	B	B	B	D	B	D	B	D	B	B	B	D	D	B	B	D	B	D	B
1	rs46281379	105.84	88.0989	B	D	B	B	B	B	B	D	D	B	B	B	D	B	D	B	D	B	B	B	D	D	B	B	D	B	D	B
1	rs47858597	105.94	88.1379	B	D	B	B	B	B	B	D	D	B	B	B	D	B	D	B	D	B	B	B	D	D	B	B	D	B	D	B
1	rsm10000000618	106.05	88.2065	B	D	B	B	B	B	B	D	D	B	B	B	D	B	D	B	D	B	B	B	D	D	B	B	D	B	D	B
1	rsm10000000155	106.26	88.3397	B	D	B	B	B	B	B	D	D	B	B	B	D	B	D	B	D	B	B	B	D	D	B	B	D	B	D	B
1	rs13475970	106.37	88.3498	B	D	B	B	B	B	B	D	D	B	B	B	D	B	D	B	D	B	B	B	D	D	B	B	D	B	D	B
1	rsm10000000156	106.58	88.7615	B	D	B	B	B	B	B	D	D	B	B	B	D	B	D	B	D	B	B	B	D	D	B	B	D	B	D	B
1	rs30341693	106.69	90.0878	B	D	B	B	B	B	B	D	D	B	B	B	D	B	D	B	D	B	B	B	D	D	B	B	D	B	D	B
1	rsm10000000619	106.91	90.0901	B	D	B	B	B	B	B	D	D	B	B	B	D	B	D	B	D	B	B	B	D	D	B	B	D	B	D	B
1	rsm10000000157	107.12	90.1584	B	D	B	B	B	B	B	D	D	B	B	B	D	B	D	B	D	B	B	B	D	D	B	B	D	B	D	B
1	rs30337529	107.33	90.1859	B	D	B	B	B	B	B	D	D	B	B	B	D	B	D	B	D	B	B	B	D	D	B	B	D	B	D	B
1	rsm10000000620	107.44	90.4067	B	D	B	B	B	B	B	D	D	B	B	B	D	B	D	B	D	B	B	B	D	D	B	B	D	B	D	B
1	rsm10000000158	107.66	90.6442	B	D	B	B	B	B	B	D	D	B	B	B	D	B	D	B	D	B	B	B	D	D	B	B	D	B	D	B
1	rsm10000000159	108.09	91.0972	B	D	B	B	B	B	B	D	D	B	B	B	D	B	D	B	D	B	B	B	B	D	B	B	D	B	D	B
1	rs50175543	108.31	91.0978	B	D	B	B	B	B	B	D	D	B	B	B	D	B	D	B	D	B	B	B	B	D	B	B	D	B	D	B
1	rs52508722	108.41	91.1004	B	D	B	B	B	B	B	D	D	B	B	B	D	B	D	B	D	B	B	B	B	D	B	B	D	B	D	B
1	rs13475979	108.52	91.3223	B	D	B	B	B	B	B	D	D	B	B	B	D	B	D	B	D	B	B	B	B	D	B	B	D	B	D	B
1	rsm10000000160	108.63	91.6448	B	D	B	B	B	B	B	D	D	B	B	B	D	B	D	B	D	B	B	B	B	D	B	B	D	B	D	B
1	rs13475980	108.73	91.6534	B	D	B	B	B	B	B	D	D	B	B	B	D	B	D	B	D	B	B	B	B	D	B	B	D	B	D	B
1	rsm10000000621	108.84	91.7394	B	D	B	B	B	B	B	D	D	B	B	B	D	B	D	B	D	B	B	B	B	D	B	B	D	B	D	B
1	rsm10000000622	109.05	91.7424	B	D	B	B	B	B	B	D	D	B	B	B	D	B	D	B	D	B	B	B	B	D	B	B	D	B	D	B
1	rs33082518	109.16	92.2571	B	D	B	B	B	B	B	D	D	B	B	B	D	B	D	B	D	B	B	B	B	D	B	B	D	B	D	B
1	rsm10000000623	109.27	92.2824	B	D	B	B	B	B	B	D	D	B	B	B	D	B	D	B	D	B	B	B	B	D	B	B	D	B	D	B
1	rsm10000000161	109.48	92.283	B	D	B	B	B	B	B	D	D	B	B	B	D	B	D	B	D	B	B	B	B	D	B	B	D	B	D	B
1	rs32252974	109.59	92.2952	B	D	B	B	B	B	B	D	D	B	B	B	D	B	D	B	D	B	B	B	B	D	B	B	D	B	D	B
1	rsm10000000624	109.8	92.3453	B	D	B	B	B	B	B	D	D	B	B	B	D	B	D	B	D	B	B	B	B	D	B	B	D	B	D	B
1	rsm10000000162	110.58	92.3473	B	D	B	B	B	B	B	D	D	B	B	B	D	B	D	D	D	D	B	B	B	D	B	B	D	B	D	B
1	rs33069894	110.79	92.3733	B	D	B	B	B	B	B	D	D	B	B	B	D	B	D	D	D	D	B	B	B	D	B	B	D	B	D	B
1	rs13475984	111.01	92.7117	B	D	B	B	B	B	B	D	D	B	B	B	D	B	D	D	D	D	B	B	B	D	B	B	D	B	D	B
1	rsm10000000163	111.11	92.797	B	D	B	B	B	B	B	D	D	B	B	B	D	B	D	D	D	D	B	B	B	D	B	B	D	B	D	B
1	rsm10000000625	111.22	93.1138	B	D	B	B	B	B	B	D	D	B	B	B	D	B	D	D	D	D	B	B	B	D	B	B	D	B	D	B
1	rsm10000000164	111.44	93.1198	B	D	B	B	B	B	B	D	D	B	B	B	D	B	D	D	D	B	B	B	B	D	B	B	D	B	D	B
1	rs30390109	111.54	93.1495	B	D	B	B	B	B	B	D	D	B	B	B	D	B	D	D	D	B	B	B	B	D	B	B	D	B	D	B
1	rsm10000000626	111.65	93.2304	B	D	B	B	B	B	B	D	D	B	B	B	D	B	D	D	D	B	B	B	B	D	B	B	D	B	D	B
1	rsm10000000165	111.86	93.235	B	D	B	B	B	B	B	D	D	B	B	B	D	B	D	D	D	B	B	B	B	D	B	B	D	B	D	B
1	rs3692309	111.97	93.2515	B	D	B	B	B	B	B	D	D	B	B	B	D	B	D	D	D	B	B	B	B	D	B	B	D	B	D	B
1	rsm10000000627	112.08	93.673	B	D	B	B	B	B	B	D	D	B	B	B	D	B	D	D	D	B	B	B	B	D	B	B	D	B	D	B
1	rs4137444	112.29	93.6732	B	D	B	B	B	B	B	D	D	B	B	B	D	B	D	D	D	B	B	B	B	D	B	B	D	B	D	B
1	rs32234269	112.4	94.0232	B	D	B	B	B	B	B	D	D	B	B	B	D	B	D	D	D	B	B	B	B	D	B	B	D	B	D	B
1	rsm10000000628	112.5	94.0263	B	D	B	B	B	B	B	D	D	B	B	B	D	B	D	D	D	B	B	B	B	D	B	B	D	B	D	B
1	rsm10000000166	112.72	94.0301	B	D	B	B	B	B	B	D	D	B	D	B	D	B	D	D	D	B	B	B	B	D	B	B	D	B	D	B
1	rs31144348	112.83	94.2695	B	D	B	B	B	B	B	D	D	B	D	B	D	B	D	D	D	B	B	B	B	D	B	B	D	B	D	B
1	rsm10000000629	112.93	94.2729	B	D	B	B	B	B	B	D	D	B	D	B	D	B	D	D	D	B	B	B	B	D	B	B	D	B	D	B
1	rsm10000000167	113.15	94.3067	B	D	B	B	B	B	B	D	D	B	D	B	D	B	D	D	D	B	B	B	B	D	B	B	D	B	D	B
1	rs32199840	113.25	94.3792	B	D	B	B	B	B	B	D	D	B	D	B	D	B	D	D	D	B	B	B	B	D	B	B	D	B	D	B
1	rsm10000000630	113.36	94.4344	B	D	B	B	B	B	B	D	D	B	D	B	D	B	D	D	D	B	B	B	B	D	B	B	D	B	D	B
1	rsm10000000168	113.68	94.502	B	D	B	B	B	B	B	D	D	B	D	B	D	B	D	D	D	B	B	B	B	D	B	B	D	B	D	B
1	rs13475991	113.79	94.5232	B	D	B	B	B	B	B	D	D	B	D	B	D	B	D	D	D	B	B	B	B	D	B	B	D	B	D	B
1	rsm10000000169	113.9	94.5478	B	D	B	B	B	B	B	D	D	B	D	B	D	B	D	D	D	B	B	B	B	D	B	B	D	B	D	B
1	rsm10000000631	114	94.5676	B	D	B	B	B	B	B	D	D	B	D	B	D	B	D	D	D	B	B	B	B	D	B	B	D	B	D	B
1	rsm10000000170	114.55	94.6233	B	D	B	B	B	B	B	D	D	B	D	B	D	B	D	D	B	B	B	B	B	D	B	B	D	B	D	B
1	rs31707646	114.66	95.0945	B	D	B	B	B	B	B	D	D	B	D	B	D	B	D	D	B	B	B	B	B	D	B	B	D	B	D	B
1	rsm10000000171	114.87	96.9759	B	D	B	B	B	B	B	D	D	B	D	B	D	B	D	D	B	B	B	B	B	D	B	B	D	B	U	B
1	rs30558618	114.98	97.0192	B	D	B	B	B	B	B	D	D	B	D	B	D	B	D	D	B	B	B	B	B	D	B	B	D	B	H	B
1	rs13476003	115.08	97.7857	B	D	B	B	B	B	B	D	D	B	D	B	D	B	D	D	B	B	B	B	B	D	B	B	D	B	H	B
1	rsm10000000632	115.19	97.7976	B	D	B	B	B	B	B	D	D	B	D	B	D	B	D	D	B	B	B	B	B	D	B	B	D	B	H	B
1	rsm10000000633	115.74	97.8158	B	D	B	B	B	B	B	D	D	B	D	B	D	B	B	D	B	B	B	B	B	D	B	B	D	B	H	B
1	rsm10000000172	115.85	97.8331	B	D	B	B	B	B	B	D	D	B	D	B	D	B	B	D	B	B	B	B	B	D	B	B	D	B	H	B
1	rs13476004	115.95	98.0621	B	D	B	B	B	B	B	D	D	B	D	B	D	B	B	D	B	B	B	B	B	D	B	B	D	B	H	B
1	rs30442897	116.06	98.3364	B	D	B	B	B	B	B	D	D	B	D	B	D	B	B	D	B	B	B	B	B	D	B	B	D	B	H	B
1	rsm10000000173	116.27	98.5621	B	D	B	B	B	B	B	D	D	B	D	B	D	B	B	D	B	B	B	B	B	D	B	B	D	B	H	B
1	rsm10000000174	116.38	98.5878	B	D	B	B	B	B	B	D	D	B	D	B	D	B	B	D	B	B	B	B	B	D	B	B	D	B	H	B
1	rs13476006	116.59	98.6069	B	D	B	B	B	B	B	D	D	B	D	B	D	B	B	D	B	B	B	B	B	D	B	B	D	B	H	B
1	rsm10000000634	116.7	98.6518	B	D	B	B	B	B	B	D	D	B	D	B	D	B	B	D	B	B	B	B	B	D	B	B	D	B	H	B
1	rsm10000000635	116.92	98.7616	B	D	B	B	D	B	B	D	D	B	D	B	D	B	B	D	B	B	B	B	B	D	B	B	D	B	H	B
1	rsm10000000175	117.02	98.7736	B	D	B	B	D	B	B	D	D	B	D	B	D	B	B	D	B	B	B	B	B	D	B	B	D	B	H	B
1	rs31666743	117.13	98.7933	B	D	B	B	D	B	B	D	D	B	D	B	D	B	B	D	B	B	B	B	B	D	B	B	D	B	H	B
1	rs32261404	117.24	99.2678	B	D	B	B	D	B	B	D	D	B	D	B	D	B	B	D	B	B	B	B	B	D	B	B	D	B	H	B
1	rsm10000000177	117.45	99.6227	B	D	B	B	D	B	B	D	D	B	D	B	D	B	B	D	B	B	B	B	B	D	B	B	D	B	H	B
1	rsm10000000636	117.56	99.8833	B	D	B	B	D	B	B	D	D	B	D	B	D	B	B	D	B	B	B	B	B	D	B	B	D	B	H	B
1	rsm10000000178	117.77	99.8839	B	D	B	B	D	B	B	D	D	B	D	B	D	B	B	D	B	B	B	B	B	D	B	B	D	B	H	B
1	rsm10000000179	117.99	99.8841	B	D	B	B	D	B	B	D	D	B	D	B	D	B	B	D	B	B	B	B	B	D	B	B	D	B	H	B
1	rs37486156	118.09	99.8898	B	D	B	B	D	B	B	D	D	B	D	B	D	B	B	D	B	B	B	B	B	D	B	B	D	B	H	B
1	rs36618375	118.2	99.8899	B	D	B	B	D	B	B	D	D	B	D	B	D	B	B	D	B	B	B	B	B	D	B	B	D	B	H	B
1	rs13476012	118.41	99.9049	B	D	B	B	D	B	B	D	D	B	D	B	D	B	B	D	B	B	B	B	B	D	B	B	D	B	H	B
1	rs30966514	118.52	100.765	B	D	B	B	D	B	B	D	D	B	D	B	D	B	B	D	B	B	B	B	B	D	B	B	D	B	H	B
1	rsm10000000637	118.63	100.972	B	D	B	B	D	B	B	D	D	B	D	B	D	B	B	D	B	B	B	B	B	D	B	B	D	B	H	B
1	rsm10000000181	118.84	100.975	B	D	B	B	D	B	B	D	D	B	D	B	D	B	B	D	B	B	B	B	B	D	B	B	D	B	H	B
1	rs51210174	118.95	101.005	B	D	B	B	D	B	B	D	D	B	D	B	D	B	B	D	B	B	B	B	B	D	B	B	D	B	H	B
1	rs13476025	119.05	103.725	B	D	B	B	D	B	B	D	D	B	D	B	D	B	B	D	B	B	B	B	B	D	B	B	D	B	H	B
1	rsm10000000638	119.16	103.959	B	D	B	B	D	B	B	D	D	B	D	B	D	B	B	D	B	B	B	B	B	D	B	B	D	B	H	B
1	rsm10000000182	119.48	103.991	B	D	B	B	D	B	B	D	D	B	D	B	D	B	B	D	B	B	D	B	B	D	B	B	D	B	H	B
1	rsm10000000183	119.59	104.506	B	D	B	B	D	B	B	D	D	B	D	B	D	B	B	D	B	B	D	B	B	D	B	B	D	B	H	B
1	rsm10000000639	119.7	104.775	B	D	B	B	D	B	B	D	D	B	D	B	D	B	B	D	B	B	D	B	B	D	B	B	D	B	H	B
1	rsm10000000185	119.91	104.776	B	D	B	B	D	B	B	D	D	B	D	B	D	B	B	D	B	B	D	B	B	D	B	B	D	B	H	B
1	rsm10000000186	120.02	104.776	B	D	B	B	D	B	B	D	D	B	D	B	D	B	B	D	B	B	D	B	B	D	B	B	D	B	H	B
1	rs31806216	120.13	104.777	B	D	B	B	D	B	B	D	D	B	D	B	D	B	B	D	B	B	D	B	B	D	B	B	D	B	H	B
1	rsm10000000640	120.23	104.777	B	D	B	B	D	B	B	D	D	B	D	B	D	B	B	D	B	B	D	B	B	D	B	B	D	B	H	B
1	rsm10000000641	120.34	104.778	B	D	B	B	D	B	B	D	D	B	D	B	D	B	B	D	B	B	D	B	B	D	B	B	D	B	H	B
1	rsm10000000187	120.45	104.814	B	D	B	B	D	B	B	D	D	B	D	B	D	B	B	D	B	B	D	B	B	D	B	B	D	B	H	B
1	rsm10000000642	120.55	104.82	B	D	B	B	D	B	B	D	D	B	D	B	D	B	B	D	B	B	D	B	B	D	B	B	D	B	H	B
1	rsm10000000188	120.77	104.821	B	D	B	B	D	D	B	D	D	B	D	B	D	B	B	D	B	B	D	B	B	D	B	B	D	B	H	B
1	rs13476030	120.87	104.877	B	D	B	B	D	D	B	D	D	B	D	B	D	B	B	D	B	B	D	B	B	D	B	B	D	B	H	B
1	rs32565357	120.98	105.112	B	D	B	B	D	D	B	D	D	B	D	B	D	B	B	D	B	B	D	B	B	D	B	B	D	B	H	B
1	rsm10000000189	121.09	105.344	B	D	B	B	D	D	B	D	D	B	D	B	D	B	B	D	B	B	D	B	B	D	B	B	D	B	H	B
1	rsm10000000643	121.19	105.417	B	D	B	B	D	D	B	D	D	B	D	B	D	B	B	D	B	B	D	B	B	D	B	B	D	B	H	B
1	rsm10000000190	121.63	105.427	B	D	B	B	D	D	B	D	D	B	D	B	D	B	B	D	B	B	B	B	B	B	B	B	D	B	H	B
1	rs32697536	121.73	105.583	B	D	B	B	D	D	B	D	D	B	D	B	D	B	B	D	B	B	B	B	B	B	B	B	D	B	H	B
1	rs30506144	121.84	105.777	B	D	B	B	D	D	B	D	D	B	D	B	D	B	B	D	B	B	B	B	B	B	B	B	D	B	H	B
1	rsm10000000191	121.95	105.922	B	D	B	B	D	D	B	D	D	B	D	B	D	B	B	D	B	B	B	B	B	B	B	B	D	B	H	B
1	rsm10000000644	122.05	106.314	B	D	B	B	D	D	B	D	D	B	D	B	D	B	B	D	B	B	B	B	B	B	B	B	D	B	H	B
1	rsm10000000192	122.27	106.316	B	D	B	B	D	D	B	D	D	B	D	B	D	B	B	D	B	B	B	B	B	B	B	B	D	B	H	B
1	rsm10000000193	122.48	106.317	B	D	B	B	D	D	B	D	D	B	D	B	B	B	B	D	B	B	B	B	B	B	B	B	D	B	H	B
1	rs30488981	122.59	106.319	B	D	B	B	D	D	B	D	D	B	D	B	B	B	B	D	B	B	B	B	B	B	B	B	D	B	H	B
1	rs30487561	122.7	106.321	B	D	B	B	D	D	B	D	D	B	D	B	B	B	B	D	B	B	B	B	B	B	B	B	D	B	H	B
1	rsm10000000645	122.8	106.4	B	D	B	B	D	D	B	D	D	B	D	B	B	B	B	D	B	B	B	B	B	B	B	B	D	B	H	B
1	rsm10000000646	122.91	106.4	B	D	B	B	D	D	B	D	D	B	D	B	B	B	B	D	B	B	B	B	B	B	B	B	D	B	H	B
1	rsm10000000647	123.02	106.585	B	D	B	B	D	D	B	D	D	B	D	B	B	B	B	D	B	B	B	B	B	B	B	B	D	B	H	B
1	rsm10000000194	123.12	106.588	B	D	B	B	D	D	B	D	D	B	D	B	B	B	B	D	B	B	B	B	B	B	B	B	D	B	H	B
1	rsm10000000195	123.34	106.589	B	D	B	B	D	D	B	D	D	B	D	B	B	B	B	D	B	B	B	B	B	B	B	B	D	B	H	B
1	rs47647099	123.55	106.591	B	D	B	B	D	D	B	D	D	B	D	B	B	B	B	D	B	B	B	B	B	B	B	B	D	B	H	B
1	rs49762567	123.66	106.592	B	D	B	B	D	D	B	D	D	B	D	B	B	B	B	D	B	B	B	B	B	B	B	B	D	B	H	B
1	rsm10000000196	123.77	106.741	B	D	B	B	D	D	B	D	D	B	D	B	B	B	B	D	B	B	B	B	B	B	B	B	D	B	H	B
1	rsm10000000197	123.87	106.742	B	D	B	B	D	D	B	D	D	B	D	B	B	B	B	D	B	B	B	B	B	B	B	B	D	B	H	B
1	rsm10000000648	123.98	106.753	B	D	B	B	D	D	B	D	D	B	D	B	B	B	B	D	B	B	B	B	B	B	B	B	D	B	H	B
1	rsm10000000198	124.41	106.754	B	D	B	B	D	D	B	D	D	B	D	B	B	B	B	D	B	B	B	B	B	B	B	B	D	B	H	B
1	rs31994637	124.52	106.835	B	D	B	B	D	D	B	D	D	B	D	B	B	B	B	D	B	B	B	B	B	B	B	B	D	B	H	B
1	rsm10000000199	124.63	106.959	B	D	B	B	D	D	B	D	D	B	D	B	B	B	B	D	B	B	B	B	B	B	B	B	D	B	H	B
1	rsm10000000200	124.73	107.233	B	D	B	B	D	D	B	D	D	B	D	B	B	B	B	D	B	B	B	B	B	B	B	B	D	B	H	B
1	rsm10000000649	124.84	107.471	B	D	B	B	D	D	B	D	D	B	D	B	B	B	B	D	B	B	B	B	B	B	B	B	D	B	H	B
1	rsm10000000201	125.16	107.476	B	D	B	B	D	D	B	D	D	B	D	B	B	B	B	D	B	B	B	B	B	B	B	B	D	B	H	B
1	rs31960226	125.27	107.486	B	D	B	B	D	D	B	D	D	B	D	B	B	B	B	D	B	B	B	B	B	B	B	B	D	B	H	B
1	rsm10000000202	125.38	108.38	B	D	B	B	D	D	B	D	D	B	D	B	B	B	B	D	B	B	B	B	B	B	B	B	D	B	H	B
1	rsm10000000203	125.59	108.38	B	D	B	B	D	D	B	D	D	B	D	B	B	B	B	D	B	B	B	B	B	B	B	B	D	B	H	B
1	rs32738873	125.7	108.383	B	D	B	B	D	D	B	D	D	B	D	B	B	B	B	D	B	B	B	B	B	B	B	B	D	B	H	B
1	rs31744083	125.81	108.386	B	D	B	B	D	D	B	D	D	B	D	B	B	B	B	D	B	B	B	B	B	B	B	B	D	B	H	B
1	rsm10000000204	125.91	108.649	B	D	B	B	D	D	B	D	D	B	D	B	B	B	B	D	B	B	B	B	B	B	B	B	D	B	H	B
1	rs47329570	126.02	108.912	B	D	B	B	D	D	B	D	D	B	D	B	B	B	B	D	B	B	B	B	B	B	B	B	D	B	H	B
1	rsm10000000205	126.23	108.956	B	D	B	B	D	D	B	D	D	B	D	B	B	B	B	D	B	B	B	B	B	B	B	B	D	B	H	B
1	rs31960159	126.56	108.971	B	D	B	B	D	D	B	D	D	B	D	B	B	B	B	D	B	B	B	B	B	B	B	B	D	B	H	B
1	rsm10000000650	126.77	108.973	B	D	B	B	D	D	B	D	D	B	D	B	B	B	B	D	B	B	B	B	B	B	B	B	D	B	H	B
1	rsm10000000206	126.99	108.984	B	D	D	B	D	D	B	D	D	B	D	B	B	B	B	D	B	B	B	B	B	B	B	B	D	B	H	B
1	rs13476045	127.2	109.064	B	D	D	B	D	D	B	D	D	B	D	B	B	B	B	D	B	B	B	B	B	B	B	B	D	B	H	B
1	rsm10000000207	127.31	109.458	B	D	D	B	D	D	B	D	D	B	D	B	B	B	B	D	B	B	B	B	B	B	B	B	D	B	H	B
1	rsm10000000651	127.41	109.533	B	D	D	B	D	D	B	D	D	B	D	B	B	B	B	D	B	B	B	B	B	B	B	B	D	B	H	B
1	rsm10000000208	127.63	109.537	B	D	D	B	D	D	B	D	D	B	D	B	B	B	B	D	B	B	B	B	B	B	B	B	D	B	H	B
1	rs31935680	127.74	109.541	B	D	D	B	D	D	B	D	D	B	D	B	B	B	B	D	B	B	B	B	B	B	B	B	D	B	H	B
1	rs3685919	127.84	109.632	B	D	D	B	D	D	B	D	D	B	D	B	B	B	B	D	B	B	B	B	B	B	B	B	D	B	H	B
1	rs6319405	127.95	110.467	B	D	D	B	D	D	B	D	D	B	D	B	B	B	B	D	B	B	B	B	B	B	B	B	D	B	H	B
1	rs3710646	128.06	110.951	B	D	D	B	D	D	B	D	D	B	D	B	B	B	B	D	B	B	B	B	B	B	B	B	D	B	H	B
1	rs30584583	128.16	113.394	B	D	D	B	D	D	B	D	D	B	D	B	B	B	B	D	B	B	B	B	B	B	B	B	D	B	H	B
1	rsm10000000209	128.27	113.459	B	D	D	B	D	D	B	D	D	B	D	B	B	B	B	D	B	B	B	B	B	B	B	B	D	B	H	B
1	rsm10000000652	128.37	113.847	B	D	D	B	D	D	B	D	D	B	D	B	B	B	B	D	B	B	B	B	B	B	B	B	D	B	H	B
1	rsm10000000210	128.59	113.983	B	D	D	B	D	D	B	D	D	B	D	B	B	B	B	D	B	B	B	B	B	B	B	B	D	B	H	B
1	rs51800183	128.7	114.017	B	D	D	B	D	D	B	D	D	B	D	B	B	B	B	D	B	B	B	B	B	B	B	B	D	B	H	B
1	rsm10000000211	128.8	114.023	B	D	D	B	D	D	B	D	D	B	D	B	B	B	B	D	B	B	B	B	B	B	B	B	D	B	H	B
1	rsm10000000212	128.91	114.28	B	D	D	B	D	D	B	D	D	B	D	B	B	B	B	D	B	B	B	B	B	B	B	B	D	B	H	B
1	rsm10000000653	129.02	114.28	B	D	D	B	D	D	B	D	D	B	D	B	B	B	B	D	B	B	B	B	B	B	B	B	D	B	H	B
1	rsm10000000654	129.12	114.281	B	D	D	B	D	D	B	D	D	B	D	B	B	B	B	D	B	B	B	B	B	B	B	B	D	B	H	B
1	rsm10000000213	129.23	114.284	B	D	D	B	D	D	B	D	D	B	D	B	B	B	B	D	B	B	B	B	B	B	B	B	D	B	H	B
1	rsm10000000214	129.34	114.557	B	D	D	B	D	D	B	D	D	B	D	B	B	B	B	D	B	B	B	B	B	B	B	B	D	B	H	B
1	rsm10000000655	129.44	114.963	B	D	D	B	D	D	B	D	D	B	D	B	B	B	B	D	B	B	B	B	B	B	B	B	D	B	H	B
1	rsm10000000656	129.55	114.964	B	D	D	B	D	D	B	D	D	B	D	B	B	B	B	D	B	B	B	B	B	B	B	B	D	B	H	B
1	rsm10000000215	129.66	115.103	B	D	D	B	D	D	B	D	D	B	D	B	B	B	B	D	B	B	B	B	B	B	B	B	D	B	H	B
1	rs48823920	129.76	115.288	B	D	D	B	D	D	B	D	D	B	D	B	B	B	B	D	B	B	B	B	B	B	B	B	D	B	H	B
1	rsm10000000216	129.87	115.474	B	D	D	B	D	D	B	D	D	B	D	B	B	B	B	D	B	B	B	B	B	B	B	B	D	B	H	B
1	rsm10000000657	129.98	115.572	B	D	D	B	D	D	B	D	D	B	D	B	B	B	B	D	B	B	B	B	B	B	B	B	D	B	H	B
1	rsm10000000217	130.3	115.573	B	D	D	B	D	D	B	D	D	B	D	B	B	B	B	D	B	B	B	B	B	B	B	B	D	B	H	B
1	rs30719160	130.41	115.659	B	D	D	B	D	D	B	D	D	B	D	B	B	B	B	D	B	B	B	B	B	B	B	B	D	B	H	B
1	rsm10000000218	130.51	115.841	B	D	D	B	D	D	B	D	D	B	D	B	B	B	B	D	B	B	B	B	B	B	B	B	D	B	H	B
1	rsm10000000658	130.62	115.932	B	D	D	B	D	D	B	D	D	B	D	B	B	B	B	D	B	B	B	B	B	B	B	B	D	B	H	B
1	rsm10000000219	130.94	115.937	B	D	D	B	D	D	B	D	D	B	D	B	B	B	B	D	B	B	B	B	B	B	B	B	D	B	H	B
1	rs31471077	131.05	115.938	B	D	D	B	D	D	B	D	D	B	D	B	B	B	B	D	B	B	B	B	B	B	B	B	D	B	H	B
1	rs30675648	131.16	115.952	B	D	D	B	D	D	B	D	D	B	D	B	B	B	B	D	B	B	B	B	B	B	B	B	D	B	H	B
1	rs32180662	131.26	116.038	B	D	D	B	D	D	B	D	D	B	D	B	B	B	B	D	B	B	B	B	B	B	B	B	D	B	H	B
1	rsm10000000220	131.59	116.051	B	D	D	B	D	D	B	D	D	B	D	B	B	B	B	D	B	B	B	B	B	B	B	B	D	B	H	B
1	rs30680977	131.69	116.104	B	D	D	B	D	D	B	D	D	B	D	B	B	B	B	D	B	B	B	B	B	B	B	B	D	B	H	B
1	rs32807094	131.8	116.491	B	D	D	B	D	D	B	D	D	B	D	B	B	B	B	D	B	B	B	B	B	B	B	B	D	B	H	B
1	rs30637341	131.91	116.558	B	D	D	B	D	D	B	D	D	B	D	B	B	B	B	D	B	B	B	B	B	B	B	B	D	B	H	B
1	rsm10000000221	132.01	116.698	B	D	D	B	D	D	B	D	D	B	D	B	B	B	B	D	B	B	B	B	B	B	B	B	D	B	H	B
1	rsm10000000659	132.12	117.084	B	D	D	B	D	D	B	D	D	B	D	B	B	B	B	D	B	B	B	B	B	B	B	B	D	B	H	B
1	rsm10000000222	132.33	117.085	B	D	D	B	D	D	B	D	D	B	D	B	B	B	B	D	B	B	B	B	B	B	B	B	D	B	H	B
1	rs32757674	132.44	117.085	B	D	D	B	D	D	B	D	D	B	D	B	B	B	B	D	B	B	B	B	B	B	B	B	D	B	H	B
1	rsm10000000223	132.66	118.349	B	D	D	B	D	D	B	D	D	B	D	B	B	B	B	D	B	B	B	B	B	B	B	B	D	B	H	B
1	rs32268077	132.76	118.706	B	D	D	B	D	D	B	D	D	B	D	B	B	B	B	D	B	B	B	B	B	B	B	B	D	B	H	B
1	rsm10000000224	132.87	118.758	B	D	D	B	D	D	B	D	D	B	D	B	B	B	B	D	B	B	B	B	B	B	B	B	D	B	H	B
1	rsm10000000660	132.98	118.834	B	D	D	B	D	D	B	D	D	B	D	B	B	B	B	D	B	B	B	B	B	B	B	B	D	B	H	B
1	rsm10000000225	133.3	118.838	B	D	D	B	D	D	B	D	D	B	D	B	B	B	B	D	B	B	B	B	B	B	B	B	D	B	H	B
1	rs30725178	133.41	118.85	B	D	D	B	D	D	B	D	D	B	D	B	B	B	B	D	B	B	B	B	B	B	B	B	D	B	H	B
1	rs30724278	133.51	118.853	B	D	D	B	D	D	B	D	D	B	D	B	B	B	B	D	B	B	B	B	B	B	B	B	D	B	H	B
1	rsm10000000226	133.62	118.98	B	D	D	B	D	D	B	D	D	B	D	B	B	B	B	D	B	B	B	B	B	B	B	B	D	B	H	B
1	rsm10000000661	133.73	118.986	B	D	D	B	D	D	B	D	D	B	D	B	B	B	B	D	B	B	B	B	B	B	B	B	D	B	H	B
1	rsm10000000227	133.94	118.987	B	D	D	B	D	D	B	D	D	B	D	B	B	B	B	D	B	B	B	B	D	B	B	B	D	B	H	B
1	rs30698282	134.05	118.988	B	D	D	B	D	D	B	D	D	B	D	B	B	B	B	D	B	B	B	B	D	B	B	B	D	B	H	B
1	rsm10000000228	134.15	119.538	B	D	D	B	D	D	B	D	D	B	D	B	B	B	B	D	B	B	B	B	D	B	B	B	D	B	H	B
1	rsm10000000662	134.26	119.685	B	D	D	B	D	D	B	D	D	B	D	B	B	B	B	D	B	B	B	B	D	B	B	B	D	B	H	B
1	rsm10000000663	134.37	119.86	B	D	D	B	D	D	B	D	D	B	D	B	B	B	B	D	B	B	B	B	D	B	B	B	D	B	H	B
1	rs3723088	134.47	120.061	B	D	D	B	D	D	B	D	D	B	D	B	B	B	B	D	B	B	B	B	D	B	B	B	D	B	H	B
1	rsm10000000229	134.58	120.102	B	D	D	B	D	D	B	D	D	B	D	B	B	B	B	D	B	B	B	B	D	B	B	B	D	B	H	B
1	rsm10000000664	134.69	120.111	B	D	D	B	D	D	B	D	D	B	D	B	B	B	B	D	B	B	B	B	D	B	B	B	D	B	H	B
1	rsm10000000230	135.01	120.112	B	D	D	B	D	D	B	D	D	B	D	B	B	B	B	D	B	B	B	B	D	B	B	B	D	B	H	B
1	rs3663708	135.12	120.113	B	D	D	B	D	D	B	D	D	B	D	B	B	B	B	D	B	B	B	B	D	B	B	B	D	B	H	B
1	rs31007558	135.22	120.148	B	D	D	B	D	D	B	D	D	B	D	B	B	B	B	D	B	B	B	B	D	B	B	B	D	B	H	B
1	rs30727085	135.33	120.894	B	D	D	B	D	D	B	D	D	B	D	B	B	B	B	D	B	B	B	B	D	B	B	B	D	B	H	B
1	rsm10000000231	135.44	121.147	B	D	D	B	D	D	B	D	D	B	D	B	B	B	B	D	B	B	B	B	D	B	B	B	D	B	H	B
1	rsm10000000232	135.65	121.147	B	D	D	B	D	D	B	D	D	B	D	B	B	B	D	D	B	B	B	B	D	B	B	B	D	B	H	B
1	rs48015801	135.76	121.148	B	D	D	B	D	D	B	D	D	B	D	B	B	B	D	D	B	B	B	B	D	B	B	B	D	B	H	B
1	rsm10000000233	135.87	121.318	B	D	D	B	D	D	B	D	D	B	D	B	B	B	D	D	B	B	B	B	D	B	B	B	D	B	U	B
1	rsm10000000665	135.97	121.327	B	D	D	B	D	D	B	D	D	B	D	B	B	B	D	D	B	B	B	B	D	B	B	B	D	B	U	B
1	rsm10000000234	136.19	121.327	B	D	D	B	D	D	B	D	D	B	D	B	B	B	D	D	B	B	B	B	D	B	B	B	D	B	U	B
1	rsm10000000235	136.4	121.327	B	D	D	B	D	D	B	D	D	B	D	B	B	B	D	D	B	B	B	B	D	B	B	B	D	B	U	B
1	rsm10000000236	136.51	121.327	B	D	D	B	D	D	B	D	D	B	D	B	B	B	D	D	B	B	B	B	D	B	B	B	D	B	U	B
1	rsm10000000237	136.83	121.328	B	D	D	B	D	D	B	D	D	B	D	B	B	B	D	D	B	B	B	B	D	B	B	B	D	B	U	B
1	rs230640887	137.05	121.329	B	D	D	B	D	D	B	D	D	B	D	B	B	B	D	D	B	B	B	B	D	B	B	B	D	B	B	B
1	rsm10000000238	137.15	121.336	B	D	D	B	D	D	B	D	D	B	D	B	B	B	D	D	B	B	B	B	D	B	B	B	D	B	B	B
1	rs237885247	137.37	121.353	B	D	D	B	D	D	B	D	D	B	D	B	B	B	D	D	B	B	B	B	D	B	B	B	D	B	B	B
1	rsm10000000239	137.47	122.219	B	D	D	B	D	D	B	D	D	B	D	B	B	B	D	D	B	B	B	B	D	B	B	B	D	B	B	B
1	rsm10000000666	137.58	122.347	B	D	D	B	D	D	B	D	D	B	D	B	B	B	D	D	B	B	B	B	D	B	B	B	D	B	B	B
1	rsm10000000240	137.8	122.355	B	D	D	B	D	D	B	D	D	B	D	B	B	B	D	D	B	B	B	B	D	B	B	B	D	B	B	B
1	rs48962291	137.9	122.388	B	D	D	B	D	D	B	D	D	B	D	B	B	B	D	D	B	B	B	B	D	B	B	B	D	B	B	B
1	rsm10000000241	138.01	123.802	B	D	D	B	D	D	B	D	D	B	D	B	B	B	D	D	B	B	B	B	D	B	B	B	D	B	B	B
1	rsm10000000242	138.33	123.967	B	D	D	B	D	D	B	D	D	B	D	B	B	B	D	D	B	B	B	B	D	B	B	B	D	B	B	B
1	rs213804272	138.77	123.991	B	D	D	B	D	D	B	D	D	B	D	B	B	B	D	D	B	B	B	B	D	D	B	B	D	B	B	B
1	rs47085630	138.87	124.541	B	D	D	B	D	D	B	D	D	B	D	B	B	B	D	D	B	B	B	B	D	D	B	B	D	B	B	B
1	rs49565748	138.98	125.823	B	D	D	B	D	D	B	D	D	B	D	B	B	B	D	D	B	B	B	B	D	D	B	B	D	B	B	B
1	rsm10000000243	139.09	125.832	B	D	D	B	D	D	B	D	D	B	D	B	B	B	D	D	B	B	B	B	D	D	B	B	D	B	B	B
1	rs30561273	139.3	126.079	B	D	D	B	D	D	B	D	D	B	D	B	B	B	D	D	B	B	B	B	D	D	B	B	D	B	B	B
1	rs30785490	139.41	126.34	B	D	D	B	D	D	B	D	D	B	D	B	B	B	D	D	B	B	B	B	D	D	B	B	D	B	B	B
1	rsm10000000244	139.51	126.456	B	D	D	B	D	D	B	D	D	B	D	B	B	B	D	D	B	B	B	B	D	D	B	B	D	B	B	B
1	rsm10000000667	139.62	126.516	B	D	D	B	D	D	B	D	D	B	D	B	B	B	D	D	B	B	B	B	D	D	B	B	D	B	B	B
1	rsm10000000245	139.84	126.516	B	D	D	B	D	D	B	D	D	B	D	B	B	B	D	D	B	B	B	B	D	D	B	B	D	B	B	B
1	rsm10000000246	139.94	126.527	B	D	D	B	D	D	B	D	D	B	D	B	B	B	D	D	B	B	B	B	D	D	B	B	D	B	B	B
1	rsm10000000668	140.05	126.655	B	D	D	B	D	D	B	D	D	B	D	B	B	B	D	D	B	B	B	B	D	D	B	B	D	B	B	B
1	rsm10000000247	140.37	126.656	B	D	D	B	D	D	B	D	D	B	D	B	B	B	D	D	B	B	B	B	D	D	B	B	D	B	B	B
1	rsm10000000248	140.48	126.656	B	D	D	B	D	D	B	D	D	B	D	B	B	B	D	D	B	B	B	B	D	D	B	B	D	B	B	B
1	rs32612920	140.59	126.657	B	D	D	B	D	D	B	D	D	B	D	B	B	B	D	D	B	B	B	B	D	D	B	B	D	B	B	B
1	rs31573665	140.69	126.673	B	D	D	B	D	D	B	D	D	B	D	B	B	B	D	D	B	B	B	B	D	D	B	B	D	B	B	B
1	rsm10000000669	140.8	126.728	B	D	D	B	D	D	B	D	D	B	D	B	B	B	D	D	B	B	B	B	D	D	B	B	D	B	B	B
1	rs32769332	141.12	126.729	B	D	D	B	D	D	B	D	D	B	D	B	B	B	D	D	B	B	B	B	D	D	B	B	D	B	B	B
1	rsm10000000670	141.23	126.729	B	D	D	B	D	D	B	D	D	B	D	B	B	B	D	D	B	B	B	B	D	D	B	B	D	B	B	B
1	rsm10000000671	141.34	126.742	B	D	D	B	D	D	B	D	D	B	D	B	B	B	D	D	B	B	B	B	D	D	B	B	D	B	B	B
1	rs32013884	141.55	126.926	B	D	D	B	D	D	B	D	D	B	D	B	B	B	D	D	B	B	B	B	D	D	B	B	D	B	B	B
1	rs50349808	141.66	127.037	B	D	D	B	D	D	B	D	D	B	D	B	B	B	D	D	B	B	B	B	D	D	B	B	D	B	B	B
1	rsm10000000672	141.87	127.045	B	D	D	B	D	D	B	D	D	B	D	B	B	B	D	D	B	B	B	B	D	D	B	B	D	B	B	B
1	rsm10000000673	142.2	127.048	B	D	D	B	D	D	B	D	D	B	D	B	B	B	D	D	B	B	B	B	D	D	B	B	D	B	B	B
1	rsm10000000249	142.3	127.049	B	D	D	B	D	D	B	D	D	B	D	B	B	B	D	D	B	B	B	B	D	D	B	B	D	B	B	B
1	rs31348531	142.52	127.049	B	D	D	B	D	D	B	D	D	B	D	B	B	B	D	D	B	B	B	B	D	D	B	B	D	B	B	B
1	rsm10000000674	142.62	127.144	B	D	D	B	D	D	B	D	D	B	D	B	B	B	D	D	B	B	B	B	D	D	B	B	D	B	B	B
1	rsm10000000250	142.84	127.146	B	D	D	B	D	D	B	D	D	B	D	B	B	B	D	D	B	B	B	B	D	D	B	B	D	B	B	B
1	rsm10000000251	143.05	127.146	B	D	D	B	D	D	B	D	D	B	D	B	B	B	D	D	B	B	B	B	D	D	B	B	D	B	B	B
1	rs33889750	143.16	127.149	B	D	D	B	D	D	B	D	D	B	D	B	B	B	D	D	B	B	B	B	D	D	B	B	D	B	B	B
1	rs47026905	143.27	127.154	B	D	D	B	D	D	B	D	D	B	D	B	B	B	D	D	B	B	B	B	D	D	B	B	D	B	B	B
1	rs6263067	143.37	127.168	B	D	D	B	D	D	B	D	D	B	D	B	B	B	D	D	B	B	B	B	D	D	B	B	D	B	B	B
1	rsm10000000252	143.48	127.684	B	D	D	B	D	D	B	D	D	B	D	B	B	B	D	D	B	B	B	B	D	D	B	B	D	B	B	B
1	rsm10000000253	143.59	128.179	B	D	D	B	D	D	B	D	D	B	D	B	B	B	D	D	B	B	B	B	D	D	B	B	D	B	B	B
1	rsm10000000675	143.69	128.437	B	D	D	B	D	D	B	D	D	B	D	B	B	B	D	D	B	B	B	B	D	D	B	B	D	B	B	B
1	rsm10000000676	143.8	128.438	B	D	D	B	D	D	B	D	D	B	D	B	B	B	D	D	B	B	B	B	D	D	B	B	D	B	B	B
1	rsm10000000254	143.91	128.504	B	D	D	B	D	D	B	D	D	B	D	B	B	B	D	D	B	B	B	B	D	D	B	B	D	B	B	B
1	rsm10000000677	144.01	128.517	B	D	D	B	D	D	B	D	D	B	D	B	B	B	D	D	B	B	B	B	D	D	B	B	D	B	B	B
1	rsm10000000256	144.23	128.518	B	D	D	B	D	D	B	D	D	B	D	B	B	B	D	D	B	B	B	B	D	D	B	B	D	B	B	B
1	rsm10000000257	144.33	128.538	B	D	D	B	D	D	B	D	D	B	D	B	B	B	D	D	B	B	B	B	D	D	B	B	D	B	B	B
1	rsm10000000258	144.44	128.539	B	D	D	B	D	D	B	D	D	B	D	B	B	B	D	D	B	B	B	B	D	D	B	B	D	B	B	B
1	rs32558546	144.55	128.543	B	D	D	B	D	D	B	D	D	B	D	B	B	B	D	D	B	B	B	B	D	D	B	B	D	B	B	B
1	rsm10000000259	144.76	128.543	B	D	D	B	D	D	B	D	D	B	D	B	B	B	D	D	B	B	B	B	D	D	B	B	D	B	B	B
1	rs32101230	145.09	128.544	B	D	D	B	D	D	B	D	D	B	D	B	B	B	D	D	B	B	B	B	D	D	B	B	D	B	B	B
1	rsm10000000260	145.52	128.544	B	D	D	B	D	D	B	D	D	B	D	B	B	B	D	D	B	B	B	B	D	D	B	B	D	B	B	B
1	rs49892902	145.74	128.545	B	D	D	B	D	D	B	D	D	B	D	B	B	B	D	D	B	B	B	B	D	D	B	B	D	B	B	B
1	rs8256197	145.84	128.589	B	D	D	B	D	D	B	D	D	B	D	B	B	B	D	D	B	B	B	B	D	D	B	B	D	B	B	B
1	rsm10000000264	146.06	129.693	B	D	D	B	D	D	B	D	D	B	D	B	B	B	D	D	B	B	B	B	D	D	B	B	D	B	B	B
1	rsm10000000266	146.27	129.751	B	D	D	B	D	D	B	D	D	B	D	B	B	B	D	D	B	B	B	B	D	D	B	B	D	B	B	B
1	rsm10000000267	146.38	130.625	B	D	D	B	D	D	B	D	D	B	D	B	B	B	D	D	B	B	B	B	D	D	B	B	D	B	B	B
1	rs13459051	146.48	130.851	B	D	D	B	D	D	B	D	D	B	D	B	B	B	D	D	B	B	B	B	D	D	B	B	D	B	B	B
1	rs32335588	146.7	130.864	B	D	D	B	D	D	B	D	D	B	D	B	B	B	D	D	B	B	B	B	D	D	B	B	D	B	B	B
1	rsm10000000268	146.81	131.096	B	D	D	B	D	D	B	D	D	B	D	B	B	B	D	D	B	B	B	B	D	D	B	B	D	B	B	B
1	rsm10000000269	146.91	131.229	B	D	D	B	D	D	B	D	D	B	D	B	B	B	D	D	B	B	B	B	D	D	B	B	D	B	B	B
1	rs32112067	147.02	131.331	B	D	D	B	D	D	B	D	D	B	D	B	B	B	D	D	B	B	B	B	D	D	B	B	D	B	B	B
1	rsm10000000270	147.13	131.552	B	D	D	B	D	D	B	D	D	B	D	B	B	B	D	D	B	B	B	B	D	D	B	B	D	B	B	B
1	rsm10000000678	147.23	131.58	B	D	D	B	D	D	B	D	D	B	D	B	B	B	D	D	B	B	B	B	D	D	B	B	D	B	B	B
1	rsm10000000272	147.67	131.595	B	D	D	B	D	D	B	D	D	B	D	B	B	B	D	D	B	B	B	B	D	D	B	B	D	B	B	B
1	rsm10000000273	147.77	131.595	B	D	D	B	D	D	B	D	D	B	D	B	B	B	D	D	B	B	B	B	D	D	B	B	D	B	B	B
1	rs108035116	147.88	131.596	B	D	D	B	D	D	B	D	D	B	D	B	B	B	D	D	B	B	B	B	D	D	B	B	D	B	B	B
1	rs6250833	148.09	131.662	B	D	D	B	D	D	B	D	D	B	D	B	B	B	D	D	B	B	B	B	D	D	B	B	D	B	B	B
1	rsm10000000274	148.2	131.826	B	D	D	B	D	D	B	D	D	B	D	B	B	B	D	D	B	B	B	B	D	D	B	B	D	B	B	B
1	rsm10000000679	148.31	131.827	B	D	D	B	D	D	B	D	D	B	D	B	B	B	D	D	B	B	B	B	D	D	B	B	D	B	B	B
1	rsm10000000275	148.63	131.828	B	D	D	B	D	D	B	D	D	B	D	B	B	B	D	D	B	B	B	B	D	D	B	B	D	B	B	B
1	rs37505705	148.74	132.035	B	D	D	B	D	D	B	D	D	B	D	B	B	B	D	D	B	B	B	B	D	D	B	B	D	B	B	B
1	rs31762723	148.85	132.496	B	D	D	B	D	D	B	D	D	B	D	B	B	B	D	D	B	B	B	B	D	D	B	B	D	B	B	B
1	rsm10000000680	148.95	132.523	B	D	D	B	D	D	B	D	D	B	D	B	B	B	D	D	B	B	B	B	D	D	B	B	D	B	B	B
1	rsm10000000276	149.17	132.524	B	D	D	B	D	D	B	D	D	B	D	B	B	B	D	D	B	B	B	B	D	D	B	B	D	B	B	B
1	rs30763126	149.27	132.628	B	D	D	B	D	D	B	D	D	B	D	B	B	B	D	D	B	B	B	B	D	D	B	B	D	B	B	B
1	rs33494411	149.38	133.157	B	D	D	B	D	D	B	D	D	B	D	B	B	B	D	D	B	B	B	B	D	D	B	B	D	B	B	B
1	rsm10000000277	149.49	133.16	B	D	D	B	D	D	B	D	D	B	D	B	B	B	D	D	B	B	B	B	D	D	B	B	D	B	B	B
1	rsm10000000278	149.59	133.16	B	D	D	B	D	D	B	D	D	B	D	B	B	B	D	D	B	B	B	B	D	D	B	B	D	B	B	B
1	rsm10000000279	149.92	133.161	B	D	D	B	D	D	B	D	D	B	D	B	B	B	D	D	D	B	B	B	D	D	B	B	D	B	B	B
1	rs30766381	150.02	133.168	B	D	D	B	D	D	B	D	D	B	D	B	B	B	D	D	D	B	B	B	D	D	B	B	D	B	B	B
1	rs32452440	150.13	133.885	B	D	D	B	D	D	B	D	D	B	D	B	B	B	D	D	D	B	B	B	D	D	B	B	D	B	B	B
1	rsm10000000681	150.24	133.953	B	D	D	B	D	D	B	D	D	B	D	B	B	B	D	D	D	B	B	B	D	D	B	B	D	B	B	B
1	rsm10000000281	150.56	133.973	B	D	D	B	D	D	B	D	D	B	D	B	B	B	D	D	D	B	B	B	D	D	B	B	D	B	B	B
1	rs37131139	150.67	133.976	B	D	D	B	D	D	B	D	D	B	D	B	B	B	D	D	D	B	B	B	D	D	B	B	D	B	B	B
1	rsm10000000282	150.77	134.071	B	D	D	B	D	D	B	D	D	B	D	B	B	B	D	D	D	B	B	B	D	D	B	B	D	B	B	B
1	rsm10000000682	150.99	134.074	B	D	D	B	D	D	B	D	D	B	D	B	B	B	D	D	D	B	B	B	D	D	B	B	D	B	B	B
1	rs13476119	151.1	134.211	B	D	D	B	D	D	B	D	D	B	D	B	B	B	D	D	D	B	B	B	D	D	B	B	D	B	B	B
1	rsm10000000283	151.31	134.875	B	D	D	B	D	D	B	D	D	B	D	B	B	B	D	D	D	B	B	B	D	D	B	B	D	B	B	B
1	rsm10000000683	151.42	135.169	B	D	D	B	D	D	B	D	D	B	D	B	B	B	D	D	D	B	B	B	D	D	B	B	D	B	B	B
1	rsm10000000684	151.52	135.169	B	D	D	B	D	D	B	D	D	B	D	B	B	B	D	D	D	B	B	B	D	D	B	B	D	B	B	B
1	rsm10000000685	151.63	135.169	B	D	D	B	D	D	B	D	D	B	D	B	B	B	D	D	D	B	B	B	D	D	B	B	D	B	B	B
1	rsm10000000284	151.74	135.17	B	D	D	B	D	D	B	D	D	B	D	B	B	B	D	D	D	B	B	B	D	D	B	B	D	B	B	B
1	rsm10000000285	151.84	135.17	B	D	D	B	D	D	B	D	D	B	D	B	B	B	D	D	D	B	B	B	D	D	B	B	D	B	B	B
1	rsm10000000686	151.95	135.17	B	D	D	B	D	D	B	D	D	B	D	B	B	B	D	D	D	B	B	B	D	D	B	B	D	B	B	B
1	rs49289788	152.06	135.17	B	D	D	B	D	D	B	D	D	B	D	B	B	B	D	D	D	B	B	B	D	D	B	B	D	B	B	B
1	rsm10000000286	152.16	135.315	B	D	D	B	D	D	B	D	D	B	D	B	B	B	D	D	D	B	B	B	D	D	B	B	D	B	B	B
1	rs36548506	152.27	135.484	B	D	D	B	D	D	B	D	D	B	D	B	B	B	D	D	D	B	B	B	D	D	B	B	D	B	B	B
1	rsm10000000687	152.38	135.562	B	D	D	B	D	D	B	D	D	B	D	B	B	B	D	D	D	B	B	B	D	D	B	B	D	B	B	B
1	rsm10000000287	152.59	135.562	B	D	D	B	D	D	B	D	D	B	D	B	B	B	D	D	D	B	B	B	D	D	B	B	D	B	B	B
1	rs37895110	152.7	135.563	B	D	D	B	D	D	B	D	D	B	D	B	B	B	D	D	D	B	B	B	D	D	B	B	D	B	B	B
1	rs3691222	152.8	136.318	B	D	D	B	D	D	B	D	D	B	D	B	B	B	D	D	D	B	B	B	D	D	B	B	D	B	B	B
1	rs33589350	152.91	136.538	B	D	D	B	D	D	B	D	D	B	D	B	B	B	D	D	D	B	B	B	D	D	B	B	D	B	B	B
1	rsm10000000688	153.02	136.539	B	D	D	B	D	D	B	D	D	B	D	B	B	B	D	D	D	B	B	B	D	D	B	B	D	B	B	B
1	rsm10000000288	153.23	136.542	B	D	D	B	D	D	B	D	D	B	D	B	B	B	D	D	D	B	B	B	D	D	B	B	D	B	B	B
1	rs33586240	153.34	136.554	B	D	D	B	D	D	B	D	D	B	D	B	B	B	D	D	D	B	B	B	D	D	B	B	D	B	B	B
1	rsm10000000689	153.44	136.562	B	D	D	B	D	D	B	D	D	B	D	B	B	B	D	D	D	B	B	B	D	D	B	B	D	B	B	B
1	rsm10000000289	153.66	136.563	B	D	D	B	D	D	B	D	D	B	D	B	B	B	D	D	D	B	B	B	D	D	B	B	D	B	B	B
1	rs6406033	153.77	136.566	B	D	D	B	D	D	B	D	D	B	D	B	B	B	D	D	D	B	B	B	D	D	B	B	D	B	B	B
1	rsm10000000690	153.87	137.213	B	D	D	B	D	D	B	D	D	B	D	B	B	B	D	D	D	B	B	B	D	D	B	B	D	B	B	B
1	rsm10000000290	154.09	137.219	B	D	D	B	D	D	B	D	D	B	D	B	B	B	D	D	D	B	B	B	D	D	B	B	D	B	B	B
1	rs46445754	154.19	137.433	B	D	D	B	D	D	B	D	D	B	D	B	B	B	D	D	D	B	B	B	D	D	B	B	D	B	B	B
1	rsm10000000691	154.41	138.018	B	D	D	B	D	D	B	D	D	B	D	B	B	B	D	D	D	B	B	B	D	D	B	B	D	B	B	B
1	rsm10000000692	154.84	138.242	B	D	D	B	D	D	B	D	D	B	D	B	B	B	D	D	D	B	B	B	D	D	B	B	D	B	B	B
1	rsm10000000291	154.95	138.463	B	D	D	B	D	D	B	D	D	B	D	B	B	B	D	D	D	B	B	B	D	D	B	B	D	B	B	B
1	rs31534627	155.06	138.574	B	D	D	B	D	D	B	D	D	B	D	B	B	B	D	D	D	B	B	B	D	D	B	B	D	B	B	B
1	rs215571652	155.27	138.607	B	D	D	B	D	D	B	D	D	B	D	B	B	B	D	D	D	B	B	B	D	D	B	B	D	B	B	B
1	rs13476137	155.38	139.232	B	D	D	B	D	D	B	D	D	B	D	B	B	B	D	D	D	B	B	B	D	D	B	B	D	B	B	B
1	rsm10000000693	155.48	139.241	B	D	D	B	D	D	B	D	D	B	D	B	B	B	D	D	D	B	B	B	D	D	B	B	D	B	B	B
1	rsm10000000293	155.81	139.244	B	D	D	B	D	D	B	D	D	B	D	B	B	B	D	D	D	B	B	B	D	D	B	B	D	B	B	B
1	rsm10000000294	156.13	139.244	B	D	D	B	D	D	B	B	D	B	D	B	B	B	D	D	D	B	B	B	D	D	B	B	D	B	B	B
1	rsm10000000295	156.35	139.249	B	D	D	B	D	D	B	B	D	B	D	B	B	B	D	D	D	B	B	B	D	D	B	B	D	B	B	B
1	rsm10000000694	156.45	137.454	B	D	D	B	D	D	B	B	D	B	D	B	B	B	D	D	D	B	B	B	D	D	B	B	D	B	B	B
1	rsm10000000296	156.67	139.474	B	D	D	B	D	D	B	B	D	B	D	B	B	B	D	D	D	B	B	B	D	D	B	B	D	B	B	B
1	rs13476138	156.77	139.521	B	D	D	B	D	D	B	B	D	B	D	B	B	B	D	D	D	B	B	B	D	D	B	B	D	B	B	B
1	rsm10000000297	156.99	139.701	B	D	D	B	D	D	B	B	D	B	D	B	B	B	D	D	D	B	B	B	D	D	B	B	D	B	B	B
1	rs107630249	157.2	139.807	B	D	D	B	D	D	B	B	D	B	D	B	B	B	D	D	D	B	B	B	D	D	B	B	D	B	B	B
1	rs3682831	157.31	139.96	B	D	D	B	D	D	B	B	D	B	D	B	B	B	D	D	D	B	B	B	D	D	B	B	D	B	B	B
1	rsm10000000298	157.42	141.835	B	D	D	B	D	D	B	B	D	B	D	B	B	B	D	D	D	B	B	B	D	D	B	B	D	B	B	B
1	rsm10000000695	157.52	141.562	B	D	D	B	D	D	B	B	D	B	D	B	B	B	D	D	D	B	B	B	D	D	B	B	D	B	B	B
1	rsm10000000696	157.96	142.224	B	D	D	B	D	D	B	B	D	B	D	B	B	B	D	B	D	B	B	B	D	D	B	B	D	B	B	B
1	rsm10000000299	158.17	142.507	B	D	D	B	D	D	B	B	D	B	D	B	B	B	D	B	D	B	B	B	D	D	B	B	D	B	B	B
1	rs13476148	158.28	142.966	B	D	D	B	D	D	B	B	D	B	D	B	B	B	D	B	D	B	B	B	D	D	B	B	D	B	B	B
1	rsm10000000300	158.49	143.353	B	D	D	B	D	D	B	B	D	B	D	B	B	B	D	B	D	B	B	B	D	D	B	B	D	B	B	B
1	rsm10000000697	158.93	144.406	B	D	D	B	D	D	B	B	D	B	D	B	B	B	D	B	D	B	B	B	D	D	B	B	D	B	B	B
1	rsm10000000301	159.14	144.896	B	D	D	B	D	D	B	B	D	B	D	B	B	B	D	B	D	B	B	B	D	D	B	B	D	B	B	B
1	rsm10000000302	159.58	145.165	B	D	D	B	D	D	B	D	D	B	D	B	B	B	D	B	D	B	B	B	D	D	B	B	D	B	B	B
1	rs31066093	159.79	145.202	B	D	D	B	D	D	B	D	D	B	D	B	B	B	D	B	D	B	B	B	D	D	B	B	D	B	B	B
1	rs31063456	159.9	145.377	B	D	D	B	D	D	B	D	D	B	D	B	B	B	D	B	D	B	B	B	D	D	B	B	D	B	B	B
1	rsm10000000303	160.01	145.381	B	D	D	B	D	D	B	D	D	B	D	B	B	B	D	B	D	B	B	B	D	D	B	B	D	B	B	B
1	rs31055515	160.33	145.394	B	D	D	B	D	D	B	D	D	B	D	B	B	B	D	B	D	B	B	B	D	D	B	B	D	B	B	B
1	rs32687429	160.44	146.269	B	D	D	B	D	D	B	D	D	B	D	B	B	B	D	B	D	B	B	B	D	D	B	B	D	B	B	B
1	rs32586240	160.54	146.663	B	D	D	B	D	D	B	D	D	B	D	B	B	B	D	B	D	B	B	B	D	D	B	B	D	B	B	B
1	rsm10000000304	160.65	146.674	B	D	D	B	D	D	B	D	D	B	D	B	B	B	D	B	D	B	B	B	D	D	B	B	D	B	B	B
1	rsm10000000698	160.76	146.684	B	D	D	B	D	D	B	D	D	B	D	B	B	B	D	B	D	B	B	B	D	D	B	B	D	B	B	B
1	rsm10000000305	161.08	146.684	B	D	D	B	D	D	B	D	D	B	D	B	B	B	B	B	D	B	B	B	D	D	B	B	D	B	B	B
1	rs31006935	161.19	146.745	B	D	D	B	D	D	B	D	D	B	D	B	B	B	B	B	D	B	B	B	D	D	B	B	D	B	B	B
1	rs13476163	161.4	146.871	B	D	D	B	D	D	B	D	D	B	D	B	B	B	B	B	D	B	B	B	D	D	B	B	D	B	B	B
1	rsm10000000699	161.51	146.988	B	D	D	B	D	D	B	D	D	B	D	B	B	B	B	B	D	B	B	B	D	D	B	B	D	B	B	B
1	rsm10000000307	161.72	146.991	B	D	D	B	D	B	B	D	D	B	D	B	B	B	B	B	D	B	B	B	D	D	B	B	D	B	B	B
1	rsm10000000700	161.83	147.05	B	D	D	B	D	B	B	D	D	B	D	B	B	B	B	B	D	B	B	B	D	D	B	B	D	B	B	B
1	rs30769516	162.04	147.055	B	D	D	B	D	B	B	D	D	B	D	B	B	B	B	B	D	B	B	B	D	D	B	B	D	B	B	B
1	rs3711440	162.26	147.249	B	D	D	B	D	B	B	D	D	B	D	B	B	B	B	B	D	B	B	B	D	D	B	B	D	B	B	B
1	rs6411476	162.37	148.98	B	D	D	B	D	B	B	D	D	B	D	B	B	B	B	B	D	B	B	B	D	D	B	B	D	B	B	B
1	rsm10000000701	162.47	149.028	B	D	D	B	D	B	B	D	D	B	D	B	B	B	B	B	D	B	B	B	D	D	B	B	D	B	B	B
1	rsm10000000310	162.8	149.033	B	D	D	B	D	B	B	D	D	B	D	B	B	B	B	B	D	B	B	B	D	D	B	B	D	B	B	B
1	rsm10000000311	162.9	149.082	B	D	D	B	D	B	B	D	D	B	D	B	B	B	B	B	D	B	B	B	D	D	B	B	D	B	B	B
1	rsm10000000702	163.01	149.215	B	D	D	B	D	B	B	D	D	B	D	B	B	B	B	B	D	B	B	B	D	D	B	B	D	B	B	B
1	rsm10000000703	163.12	149.217	B	D	D	B	D	B	B	D	D	B	D	B	B	B	B	B	D	B	B	B	D	D	B	B	D	B	B	B
1	rs3680050	163.33	149.798	B	D	D	B	D	B	B	D	D	B	D	B	B	B	B	B	D	B	B	B	D	D	B	B	D	B	B	B
1	rsm10000000312	163.54	149.826	B	D	D	B	D	B	B	D	D	B	D	B	B	B	B	B	D	B	B	B	D	D	B	B	D	B	B	B
1	rsm10000000313	163.65	149.826	B	D	D	B	D	B	B	D	D	B	D	B	B	B	B	B	D	B	B	B	D	D	B	B	D	B	B	B
1	rsm10000000704	163.76	149.93	B	D	D	B	D	B	B	D	D	B	D	B	B	B	B	B	D	B	B	B	D	D	B	B	D	B	B	B
1	rsm10000000705	163.86	149.932	B	D	D	B	D	B	B	D	D	B	D	B	B	B	B	B	D	B	B	B	D	D	B	B	D	B	B	B
1	rsm10000000314	163.97	149.979	B	D	D	B	D	B	B	D	D	B	D	B	B	B	B	B	D	B	B	B	D	D	B	B	D	B	B	B
1	rsm10000000315	164.08	149.983	B	D	D	B	D	B	B	D	D	B	D	B	B	B	B	B	D	B	B	B	D	D	B	B	D	B	B	B
1	rsm10000000706	164.18	150.017	B	D	D	B	D	B	B	D	D	B	D	B	B	B	B	B	D	B	B	B	D	D	B	B	D	B	B	B
1	rsm10000000316	164.51	150.019	B	D	D	B	D	B	B	D	D	B	D	B	B	B	B	B	D	B	B	B	D	D	B	B	D	B	B	B
1	rs31640585	164.61	150.054	B	D	D	B	D	B	B	D	D	B	D	B	B	B	B	B	D	B	B	B	D	D	B	B	D	B	B	B
1	rs13476175	164.72	150.06	B	D	D	B	D	B	B	D	D	B	D	B	B	B	B	B	D	B	B	B	D	D	B	B	D	B	B	B
1	rs13476177	164.83	150.644	B	D	D	B	D	B	B	D	D	B	D	B	B	B	B	B	D	B	B	B	D	D	B	B	D	B	B	B
1	rsm10000000319	164.93	150.714	B	D	D	B	D	B	B	D	D	B	D	B	B	B	B	B	D	B	B	B	D	D	B	B	D	B	B	B
1	rsm10000000320	165.04	150.994	B	D	D	B	D	B	B	D	D	B	D	B	B	B	B	B	D	B	B	B	D	D	B	B	D	B	B	B
1	rsm10000000707	165.15	151.215	B	D	D	B	D	B	B	D	D	B	D	B	B	B	B	B	D	B	B	B	D	D	B	B	D	B	B	B
1	rsm10000000708	165.36	151.27	B	D	D	B	D	B	B	D	D	B	D	B	B	B	B	B	D	B	B	B	D	D	B	B	D	B	B	B
1	rsm10000000321	165.47	151.271	B	D	D	B	D	B	B	D	D	B	D	B	B	B	B	B	D	B	B	B	D	D	B	B	D	B	B	B
1	rs31897662	165.58	151.271	B	D	D	B	D	B	B	D	D	B	D	B	B	B	B	B	D	B	B	B	D	D	B	B	D	B	B	B
1	rs31230953	165.68	151.898	B	D	D	B	D	B	B	D	D	B	D	B	B	B	B	B	D	B	B	B	D	D	B	B	D	B	B	B
1	rsm10000000709	165.79	151.903	B	D	D	B	D	B	B	D	D	B	D	B	B	B	B	B	D	B	B	B	D	D	B	B	D	B	B	B
1	rsm10000000710	166.22	151.908	B	D	D	B	D	B	B	D	B	B	D	B	B	B	B	B	D	B	B	B	D	D	B	B	D	B	B	B
1	rsm10000000322	166.33	151.909	B	D	D	B	D	B	B	D	B	B	D	B	B	B	B	B	D	B	B	B	D	D	B	B	D	B	B	B
1	rs31226073	166.44	151.921	B	D	D	B	D	B	B	D	B	B	D	B	B	B	B	B	D	B	B	B	D	D	B	B	D	B	B	B
1	rsm10000000711	166.54	152.275	B	D	D	B	D	B	B	D	B	B	D	B	B	B	B	B	D	B	B	B	D	D	B	B	D	B	B	B
1	rsm10000000323	166.76	152.275	B	D	D	B	D	B	B	D	B	B	D	B	B	B	B	B	D	B	B	B	D	D	B	B	D	B	B	B
1	rs31206241	166.97	152.415	B	D	D	B	D	B	B	D	B	B	D	B	B	B	B	B	D	B	B	B	D	D	B	B	D	B	B	B
1	rsm10000000712	167.08	152.419	B	D	D	B	D	B	B	D	B	B	D	B	B	B	B	B	D	B	B	B	D	D	B	B	D	B	B	B
1	rsm10000000324	167.4	152.433	B	D	D	B	D	B	B	D	B	D	D	B	B	B	B	B	D	B	B	B	D	D	B	B	D	B	B	B
1	rs31201062	167.51	152.435	B	D	D	B	D	B	B	D	B	D	D	B	B	B	B	B	D	B	B	B	D	D	B	B	D	B	B	B
1	rs31180473	167.62	152.757	B	D	D	B	D	B	B	D	B	D	D	B	B	B	B	B	D	B	B	B	D	D	B	B	D	B	B	B
1	rsm10000000713	167.72	152.794	B	D	D	B	D	B	B	D	B	D	D	B	B	B	B	B	D	B	B	B	D	D	B	B	D	B	B	B
1	rsm10000000714	168.16	152.808	B	D	D	B	D	B	B	D	B	D	D	B	B	B	B	B	D	B	B	B	D	D	B	B	D	B	B	B
1	rsm10000000325	168.26	152.843	B	D	D	B	D	B	B	D	B	D	D	B	B	B	B	B	D	B	B	B	D	D	B	B	D	B	B	B
1	rs32707440	168.37	152.914	B	D	D	B	D	B	B	D	B	D	D	B	B	B	B	B	D	B	B	B	D	D	B	B	D	B	B	B
1	rsm10000000715	168.48	152.97	B	D	D	B	D	B	B	D	B	D	D	B	B	B	B	B	D	B	B	B	D	D	B	B	D	B	B	B
1	rsm10000000326	168.8	152.995	B	D	D	B	D	B	B	D	B	D	D	B	B	B	B	B	D	B	B	B	D	D	B	B	D	B	B	B
1	rs31173184	168.91	153.016	B	D	D	B	D	B	B	D	B	D	D	B	B	B	B	B	D	B	B	B	D	D	B	B	D	B	B	B
1	rs13476184	169.02	153.185	B	D	D	B	D	B	B	D	B	D	D	B	B	B	B	B	D	B	B	B	D	D	B	B	D	B	B	B
1	rs231234050	169.12	153.37	B	D	D	B	D	B	B	D	B	D	D	B	B	B	B	B	D	B	B	B	D	D	B	B	D	B	B	B
1	rs47680477	169.23	153.423	B	D	D	B	D	B	B	D	B	D	D	B	B	B	B	B	D	B	B	B	D	D	B	B	D	B	B	B
1	rsm10000000716	169.55	153.431	B	D	D	B	D	B	B	D	B	D	D	B	B	B	B	B	D	B	B	B	D	D	B	B	D	B	B	B
1	rsm10000000717	169.77	153.432	B	D	D	B	D	B	B	D	B	D	D	B	B	B	B	B	D	B	B	B	D	D	B	B	D	B	B	B
1	rsm10000000331	169.87	153.717	B	D	D	B	D	B	B	D	B	D	D	B	B	B	B	B	D	B	B	B	D	D	B	B	D	B	B	B
1	rsm10000000718	169.98	153.718	B	D	D	B	D	B	B	D	B	D	D	B	B	B	B	B	D	B	B	B	D	D	B	B	D	B	B	B
1	rsm10000000719	170.19	153.718	B	D	D	B	D	B	B	D	B	D	D	B	B	B	B	B	D	B	B	B	D	D	B	B	D	B	B	B
1	rsm10000000332	170.3	153.888	B	D	D	B	D	B	B	D	B	D	D	B	B	B	B	B	D	B	B	B	D	D	B	B	D	B	B	B
1	rsm10000000720	170.41	153.915	B	D	D	B	D	B	B	D	B	D	D	B	B	B	B	B	D	B	B	B	D	D	B	B	D	B	B	B
1	rsm10000000333	170.62	153.915	B	D	D	B	D	B	B	D	B	D	D	B	B	B	B	B	D	B	B	B	D	D	B	B	D	B	B	B
1	rsm10000000334	170.73	153.915	B	D	D	B	D	B	B	D	B	D	D	B	B	B	B	B	D	B	B	B	D	D	B	B	D	B	B	B
1	rsm10000000335	170.84	153.915	B	D	D	B	D	B	B	D	B	D	D	B	B	B	B	B	D	B	B	B	D	D	B	B	D	B	B	B
1	rsm10000000336	171.05	153.916	B	D	D	B	D	B	B	D	B	D	D	B	B	B	B	B	D	B	B	B	D	D	B	B	D	B	B	B
1	rs37068894	171.26	153.933	B	D	D	B	D	B	B	D	B	D	D	B	B	B	B	B	D	B	B	B	D	D	B	B	D	B	B	B
1	rs32571301	171.37	153.97	B	D	D	B	D	B	B	D	B	D	D	B	B	B	B	B	D	B	B	B	D	D	B	B	D	B	B	B
1	rsm10000000337	171.59	154.078	B	D	D	B	D	B	B	D	B	D	D	B	B	B	B	B	D	B	B	B	D	D	B	B	D	B	B	B
1	rsm10000000721	171.69	154.103	B	D	D	B	D	B	B	D	B	D	D	B	B	B	B	B	D	B	B	B	D	D	B	B	D	B	B	B
1	rsm10000000338	171.91	154.103	B	D	D	B	D	B	B	D	B	D	D	B	B	B	B	B	D	B	B	B	D	D	B	B	D	B	B	D
1	rs262053553	172.01	154.144	B	D	D	B	D	B	B	D	B	D	D	B	B	B	B	B	D	B	B	B	D	D	B	B	D	B	B	D
1	rsm10000000341	172.23	154.184	B	D	D	B	D	B	B	D	B	D	D	B	B	B	B	B	D	B	B	B	D	D	B	B	D	B	B	D
1	rs13476187	172.34	154.205	B	D	D	B	D	B	B	D	B	D	D	B	B	B	B	B	D	B	B	B	D	D	B	B	D	B	B	D
1	rs32380880	172.44	154.528	B	D	D	B	D	B	B	D	B	D	D	B	B	B	B	B	D	B	B	B	D	D	B	B	D	B	B	D
1	rs220024233	172.55	154.533	B	D	D	B	D	B	B	D	B	D	D	B	B	B	B	B	D	B	B	B	D	D	B	B	D	B	B	D
1	rsm10000000722	172.65	154.535	B	D	D	B	D	B	B	D	B	D	D	B	B	B	B	B	D	B	B	B	D	D	B	B	D	B	B	D
1	rsm10000000723	172.98	154.536	B	D	D	B	D	B	B	D	B	D	D	B	B	B	B	D	D	B	B	B	D	D	B	B	D	B	B	D
1	rsm10000000342	173.09	154.537	B	D	D	B	D	B	B	D	B	D	D	B	B	B	B	D	D	B	B	B	D	D	B	B	D	B	B	D
1	rs32238353	173.19	154.54	B	D	D	B	D	B	B	D	B	D	D	B	B	B	B	D	D	B	B	B	D	D	B	B	D	B	B	D
1	rs30592448	173.3	154.583	B	D	D	B	D	B	B	D	B	D	D	B	B	B	B	D	D	B	B	B	D	D	B	B	D	B	B	D
1	rs6181202	173.41	154.609	B	D	D	B	D	B	B	D	B	D	D	B	B	B	B	D	D	B	B	B	D	D	B	B	D	B	B	D
1	rs235136764	173.51	154.872	B	D	D	B	D	B	B	D	B	D	D	B	B	B	B	D	D	B	B	B	D	D	B	B	D	B	B	D
1	rs31598960	173.62	155.096	B	D	D	B	D	B	B	D	B	D	D	B	B	B	B	D	D	B	B	B	D	D	B	B	D	B	B	D
1	rs33692139	173.73	155.105	B	D	D	B	D	B	B	D	B	D	D	B	B	B	B	D	D	B	B	B	D	D	B	B	D	B	B	D
1	rsm10000000347	173.83	155.224	B	D	D	B	D	B	B	D	B	D	D	B	B	B	B	D	D	B	B	B	D	D	B	B	D	B	B	D
1	rsm10000000724	173.94	155.438	B	D	D	B	D	B	B	D	B	D	D	B	B	B	B	D	D	B	B	B	D	D	B	B	D	B	B	D
1	rsm10000000725	174.37	155.7	B	D	D	B	D	D	B	D	B	D	D	B	B	B	B	D	D	B	B	B	D	D	B	B	D	B	B	D
1	rsm10000000348	174.48	155.7	B	D	D	B	D	D	B	D	B	D	D	B	B	B	B	D	D	B	B	B	D	D	B	B	D	B	B	D
1	rs31404871	174.69	155.701	B	D	D	B	D	D	B	D	B	D	D	B	B	B	B	D	D	B	B	B	D	D	B	B	D	B	B	D
1	rs32737955	174.91	155.81	B	D	D	B	D	D	B	D	B	D	D	B	B	B	B	D	D	B	B	B	D	D	B	B	D	B	B	D
1	rs48733621	175.02	156.406	B	D	D	B	D	D	B	D	B	D	D	B	B	B	B	D	D	B	B	B	D	D	B	B	D	B	B	D
1	rs31266917	175.12	156.849	B	D	D	B	D	D	B	D	B	D	D	B	B	B	B	D	D	B	B	B	D	D	B	B	D	B	B	D
1	rsm10000000349	175.23	156.946	B	D	D	B	D	D	B	D	B	D	D	B	B	B	B	D	D	B	B	B	D	D	B	B	D	B	B	D
1	rsm10000000726	175.34	156.95	B	D	D	B	D	D	B	D	B	D	D	B	B	B	B	D	D	B	B	B	D	D	B	B	D	B	B	D
1	rsm10000000727	175.55	156.95	B	D	D	B	D	D	B	D	B	D	D	B	B	B	B	D	D	B	B	B	D	D	B	B	D	B	B	D
1	rs30694289	175.66	156.951	B	D	D	B	D	D	B	D	B	D	D	B	B	B	B	D	D	B	B	B	D	D	B	B	D	B	B	D
1	rsm10000000350	175.87	157.889	B	D	D	B	D	D	B	D	B	D	D	B	B	B	B	D	D	B	B	B	D	D	B	B	D	B	B	D
1	rs3696645	175.98	157.943	B	D	D	B	D	D	B	D	B	D	D	B	B	B	B	D	D	B	B	B	D	D	B	B	D	B	B	D
1	rsm10000000728	176.08	157.986	B	D	D	B	D	D	B	D	B	D	D	B	B	B	B	D	D	B	B	B	D	D	B	B	D	B	B	D
1	rsm10000000351	176.3	157.987	B	D	D	B	D	D	B	D	B	D	D	B	B	B	B	D	D	B	B	B	D	D	B	B	D	B	B	D
1	rsm10000000729	176.41	157.987	B	D	D	B	D	D	B	D	B	D	D	B	B	B	B	D	D	B	B	B	D	D	B	B	D	B	B	D
1	rsm10000000352	176.62	157.987	B	D	D	B	D	D	B	D	B	D	D	B	B	B	B	D	D	B	B	B	D	D	B	B	D	B	B	D
1	rs30471675	176.73	157.989	B	D	D	B	D	D	B	D	B	D	D	B	B	B	B	D	D	B	B	B	D	D	B	B	D	B	B	D
1	rsm10000000353	176.94	157.991	B	D	D	B	D	D	B	D	B	D	D	B	B	B	B	D	D	B	B	B	D	D	B	B	D	B	B	D
1	rsm10000000730	177.05	158.035	B	D	D	B	D	D	B	D	B	D	D	B	B	B	B	D	D	B	B	B	D	D	B	B	D	B	B	D
1	rsm10000000731	177.26	158.036	B	D	D	B	D	D	B	D	B	D	D	B	B	B	B	D	D	B	B	B	D	D	B	B	D	B	B	D
1	rsm10000000354	177.37	158.036	B	D	D	B	D	D	B	D	B	D	D	B	B	B	B	D	D	B	B	B	D	D	B	B	D	B	B	D
1	rs3722993	177.48	158.218	B	D	D	B	D	D	B	D	B	D	D	B	B	B	B	D	D	B	B	B	D	D	B	B	D	B	B	D
1	rsm10000000732	177.58	158.223	B	D	D	B	D	D	B	D	B	D	D	B	B	B	B	D	D	B	B	B	D	D	B	B	D	B	B	D
1	rsm10000000355	177.8	158.223	B	D	D	B	D	D	B	D	B	D	D	B	B	B	B	D	D	B	B	B	D	D	B	B	D	B	B	D
1	rs49525822	177.9	158.228	B	D	D	B	D	D	B	D	B	D	D	B	B	B	B	D	D	B	B	B	D	D	B	B	D	B	B	D
1	rs6209248	178.01	158.373	B	D	D	B	D	D	B	D	B	D	D	B	B	B	B	D	D	B	B	B	D	D	B	B	D	B	B	D
1	rs33742737	178.12	158.373	B	D	D	B	D	D	B	D	B	D	D	B	B	B	B	D	D	B	B	B	D	D	B	B	D	B	B	D
1	rsm10000000356	178.22	158.379	B	D	D	B	D	D	B	D	B	D	D	B	B	B	B	D	D	B	B	B	D	D	B	B	D	B	B	D
1	rsm10000000733	178.33	158.379	B	D	D	B	D	D	B	D	B	D	D	B	B	B	B	D	D	B	B	B	D	D	B	B	D	B	B	D
1	rsm10000000734	178.88	158.379	B	D	D	D	D	D	B	D	B	D	D	B	B	B	B	D	D	B	B	D	D	D	B	B	D	B	B	D
1	rsm10000000357	178.98	158.38	B	D	D	D	D	D	B	D	B	D	D	B	B	B	B	D	D	B	B	D	D	D	B	B	D	B	B	D
1	rsm10000000358	179.2	158.38	B	D	D	D	D	D	B	D	B	D	D	B	B	B	B	D	D	B	B	D	D	D	B	B	D	B	B	D
1	rs33740307	179.3	158.381	B	D	D	D	D	D	B	D	B	D	D	B	B	B	B	D	D	B	B	D	D	D	B	B	D	B	B	D
1	rs33739489	179.41	158.381	B	D	D	D	D	D	B	D	B	D	D	B	B	B	B	D	D	B	B	D	D	D	B	B	D	B	B	D
1	rs31315479	179.52	159.434	B	D	D	D	D	D	B	D	B	D	D	B	B	B	B	D	D	B	B	D	D	D	B	B	D	B	B	D
1	rsm10000000735	179.62	159.435	B	D	D	D	D	D	B	D	B	D	D	B	B	B	B	D	D	B	B	D	D	D	B	B	D	B	B	D
1	rsm10000000359	179.84	159.436	B	D	D	D	D	D	B	D	B	D	D	B	B	B	B	D	D	B	B	D	D	D	B	B	D	B	B	D
1	rs31303858	179.95	159.479	B	D	D	D	D	D	B	D	B	D	D	B	B	B	B	D	D	B	B	D	D	D	B	B	D	B	B	D
1	rsm10000000360	180.05	159.611	B	D	D	D	D	D	B	D	B	D	D	B	B	B	B	D	D	B	B	D	D	D	B	B	D	B	B	D
1	rsm10000000736	180.16	159.63	B	D	D	D	D	D	B	D	B	D	D	B	B	B	B	D	D	B	B	D	D	D	B	B	D	B	B	D
1	rsm10000000361	180.48	159.63	B	D	D	D	D	D	B	D	B	D	D	B	B	B	B	B	D	B	B	H	D	D	B	B	D	B	B	D
1	rsm10000000362	180.59	159.63	B	D	D	D	D	D	B	D	B	D	D	B	B	B	B	B	D	B	B	H	D	D	B	B	D	B	B	D
1	rsm10000000737	180.91	159.63	B	D	D	D	D	D	B	D	B	D	D	B	B	B	B	D	D	B	B	D	D	D	B	B	D	B	B	D
1	rsm10000000738	181.02	159.695	B	D	D	D	D	D	B	D	B	D	D	B	B	B	B	D	D	B	B	D	D	D	B	B	D	B	B	D
1	rsm10000000363	181.23	159.695	B	D	D	D	D	D	B	D	B	D	D	B	B	B	B	D	D	B	B	D	D	D	B	B	D	B	B	D
1	rsm10000000739	181.34	160.138	B	D	D	D	D	D	B	D	B	D	D	B	B	B	B	D	D	B	B	D	D	D	B	B	D	B	B	D
1	rsm10000000740	181.45	160.139	B	D	D	D	D	D	B	D	B	D	D	B	B	B	B	D	D	B	B	D	D	D	B	B	D	B	B	D
1	rsm10000000365	181.55	160.213	B	D	D	D	D	D	B	D	B	D	D	B	B	B	B	D	D	B	B	D	D	D	B	B	D	B	B	D
1	rsm10000000741	181.66	160.241	B	D	D	D	D	D	B	D	B	D	D	B	B	B	B	D	D	B	B	D	D	D	B	B	D	B	B	D
1	rsm10000000367	181.99	160.241	B	D	D	D	D	D	B	D	B	D	D	B	B	B	B	D	D	B	B	D	D	D	B	B	D	B	B	D
1	rsm10000000369	182.09	160.254	B	D	D	D	D	D	B	D	B	D	D	B	B	B	B	D	D	B	B	D	D	D	B	B	D	B	B	D
1	rs47852191	182.2	160.261	B	D	D	D	D	D	B	D	B	D	D	B	B	B	B	D	D	B	B	D	D	D	B	B	D	B	B	D
1	rs3693161	182.31	160.285	B	D	D	D	D	D	B	D	B	D	D	B	B	B	B	D	D	B	B	D	D	D	B	B	D	B	B	D
1	rs31694619	182.41	161.735	B	D	D	D	D	D	B	D	B	D	D	B	B	B	B	D	D	B	B	D	D	D	B	B	D	B	B	D
1	rsm10000000742	182.52	161.974	B	D	D	D	D	D	B	D	B	D	D	B	B	B	B	D	D	B	B	D	D	D	B	B	D	B	B	D
1	rsm10000000743	182.73	161.974	B	D	D	D	D	B	B	D	B	D	D	B	B	B	B	D	D	B	B	D	D	D	B	B	D	B	B	D
1	rsm10000000371	182.84	161.975	B	D	D	D	D	B	B	D	B	D	D	B	B	B	B	D	D	B	B	D	D	D	B	B	D	B	B	D
1	rsm10000000744	182.95	161.975	B	D	D	D	D	B	B	D	B	D	D	B	B	B	B	D	D	B	B	D	D	D	B	B	D	B	B	D
1	rsm10000000372	183.16	161.975	B	D	D	D	D	B	B	D	B	D	D	B	B	B	B	D	D	B	B	D	D	D	B	B	D	B	B	D
1	rs6255075	183.27	161.982	B	D	D	D	D	B	B	D	B	D	D	B	B	B	B	D	D	B	B	D	D	D	B	B	D	B	B	D
1	rs31200652	183.37	162.059	B	D	D	D	D	B	B	D	B	D	D	B	B	B	B	D	D	B	B	D	D	D	B	B	D	B	B	D
1	rs3685643	183.48	162.25	B	D	D	D	D	B	B	D	B	D	D	B	B	B	B	D	D	B	B	D	D	D	B	B	D	B	B	D
1	rs4222751	183.59	162.599	B	D	D	D	D	B	B	D	B	D	D	B	B	B	B	D	D	B	B	D	D	D	B	B	D	B	B	D
1	rs46133782	183.69	162.965	B	D	D	D	D	B	B	D	B	D	D	B	B	B	B	D	D	B	B	D	D	D	B	B	D	B	B	D
1	rsm10000000745	183.8	163.092	B	D	D	D	D	B	B	D	B	D	D	B	B	B	B	D	D	B	B	D	D	D	B	B	D	B	B	D
1	rsm10000000373	184.02	163.092	B	D	D	D	D	B	B	D	B	D	D	B	B	B	B	D	D	B	B	D	D	D	B	B	D	B	B	D
1	rs49476641	184.12	163.094	B	D	D	D	D	B	B	D	B	D	D	B	B	B	B	D	D	B	B	D	D	D	B	B	D	B	B	D
1	rs6341208	184.23	163.133	B	D	D	D	D	B	B	D	B	D	D	B	B	B	B	D	D	B	B	D	D	D	B	B	D	B	B	D
1	rsm10000000374	184.44	163.31	B	D	D	D	D	B	B	D	B	D	D	B	B	B	B	D	D	B	B	D	D	D	B	B	D	B	B	D
1	rsm10000000746	184.55	163.31	B	D	D	D	D	B	B	D	B	D	D	B	B	B	B	D	D	B	B	D	D	D	B	B	D	B	B	D
1	rsm10000000375	185.33	163.311	B	D	D	D	D	B	B	D	B	D	D	B	D	B	B	D	D	D	D	D	D	D	B	B	D	B	B	D
1	rsm10000000376	185.43	163.311	B	D	D	D	D	B	B	D	B	D	D	B	D	B	B	D	D	D	D	D	D	D	B	B	D	B	B	D
1	rsm10000000377	185.98	163.312	B	D	D	D	D	B	B	D	B	D	D	B	D	B	B	D	D	D	D	D	D	D	B	B	D	B	B	D
1	rs32045036	186.09	163.312	B	D	D	D	D	B	B	D	B	D	D	B	D	B	B	D	D	D	D	D	D	D	B	B	D	B	B	D
1	rs31112062	186.19	163.339	B	D	D	D	D	B	B	D	B	D	D	B	D	B	B	D	D	D	D	D	D	D	B	B	D	B	B	D
1	rsm10000000747	186.3	164.014	B	D	D	D	D	B	B	D	B	D	D	B	D	B	B	D	D	D	D	D	D	D	B	B	D	B	B	D
1	rsm10000000748	186.41	164.015	B	D	D	D	D	B	B	D	B	D	D	B	D	B	B	D	D	D	D	D	D	D	B	B	D	B	B	D
1	rsm10000000749	186.51	164.015	B	D	D	D	D	B	B	D	B	D	D	B	D	B	B	D	D	D	D	D	D	D	B	B	D	B	B	D
1	rsm10000000750	186.62	164.015	B	D	D	D	D	B	B	D	B	D	D	B	D	B	B	D	D	D	D	D	D	D	B	B	D	B	B	D
1	rs47368358	186.73	164.024	B	D	D	D	D	B	B	D	B	D	D	B	D	B	B	D	D	D	D	D	D	D	B	B	D	B	B	D
1	rsm10000000751	186.83	164.027	B	D	D	D	D	B	B	D	B	D	D	B	D	B	B	D	D	D	D	D	D	D	B	B	D	B	B	D
1	rsm10000000378	187.05	164.027	B	D	D	D	D	B	B	D	B	D	D	B	D	B	B	D	D	D	D	D	D	D	B	B	D	B	B	D
1	rsm10000000379	187.15	164.027	B	D	D	D	D	B	B	D	B	D	D	B	D	B	B	D	D	D	D	D	D	D	B	B	D	B	B	D
1	rsm10000000380	187.37	164.027	B	D	D	D	D	B	B	D	B	D	D	B	D	B	B	D	D	D	D	D	D	D	B	B	D	B	B	D
1	rs32756586	187.47	164.065	B	D	D	D	D	B	B	D	B	D	D	B	D	B	B	D	D	D	D	D	D	D	B	B	D	B	B	D
1	rsm10000000381	187.58	164.177	B	D	D	D	D	B	B	D	B	D	D	B	D	B	B	D	D	D	D	D	D	D	B	B	D	B	B	D
1	rsm10000000752	187.69	164.177	B	D	D	D	D	B	B	D	B	D	D	B	D	B	B	D	D	D	D	D	D	D	B	B	D	B	B	D
1	rsm10000000382	187.9	164.177	B	D	D	D	D	B	B	D	B	D	D	B	D	B	B	D	D	D	D	D	D	D	B	B	D	B	B	D
1	rs45839990	188.01	164.178	B	D	D	D	D	B	B	D	B	D	D	B	D	B	B	D	D	D	D	D	D	D	B	B	D	B	B	D
1	rs252083450	188.12	164.43	B	D	D	D	D	B	B	D	B	D	D	B	D	B	B	D	D	D	D	D	D	D	B	B	D	B	B	D
1	rs32249444	188.22	164.441	B	D	D	D	D	B	B	D	B	D	D	B	D	B	B	D	D	D	D	D	D	D	B	B	D	B	B	D
1	rsm10000000383	188.33	164.444	B	D	D	D	D	B	B	D	B	D	D	B	D	B	B	D	D	D	D	D	D	D	B	B	D	B	B	D
1	rsm10000000384	188.54	164.444	B	D	D	D	D	B	B	D	B	D	D	B	D	B	B	D	D	D	D	D	D	D	B	B	D	B	B	D
1	rsm10000000385	188.65	164.444	B	D	D	D	D	B	B	D	B	D	D	B	D	B	B	D	D	D	D	D	D	D	B	B	D	B	B	D
1	rsm10000000386	188.76	164.444	B	D	D	D	D	B	B	D	B	D	D	B	D	B	B	D	D	D	D	D	D	D	B	B	D	B	B	D
1	rs51211918	188.86	164.476	B	D	D	D	D	B	B	D	B	D	D	B	D	B	B	D	D	D	D	D	D	D	B	B	D	B	B	D
1	rs33755574	188.97	164.847	B	D	D	D	D	B	B	D	B	D	D	B	D	B	B	D	D	D	D	D	D	D	B	B	D	B	B	D
1	rs31837891	189.08	164.859	B	D	D	D	D	B	B	D	B	D	D	B	D	B	B	D	D	D	D	D	D	D	B	B	D	B	B	D
1	rsm10000000753	189.18	164.902	B	D	D	D	D	B	B	D	B	D	D	B	D	B	B	D	D	D	D	D	D	D	B	B	D	B	B	D
1	rsm10000000388	189.51	164.902	B	D	D	D	D	B	B	D	B	D	D	B	D	B	B	D	D	D	D	D	D	D	B	B	D	B	B	D
1	rs252005115	189.61	164.902	B	D	D	D	D	B	B	D	B	D	D	B	D	B	B	D	D	D	D	D	D	D	B	B	D	B	B	D
1	rsm10000000389	189.72	166.015	B	D	D	D	D	B	B	D	B	D	D	B	D	B	B	D	D	D	D	D	D	D	B	B	D	B	B	D
1	rs30710796	189.83	166.299	B	D	D	D	D	B	B	D	B	D	D	B	D	B	B	D	D	D	D	D	D	D	B	B	D	B	B	D
1	rsm10000000754	189.93	166.305	B	D	D	D	D	B	B	D	B	D	D	B	D	B	B	D	D	D	D	D	D	D	B	B	D	B	B	D
1	rsm10000000390	190.15	166.305	B	D	D	D	D	B	B	D	B	D	D	B	D	B	B	D	D	D	D	D	D	D	B	B	D	B	B	D
1	rsm10000000755	190.25	166.306	B	D	D	D	D	B	B	D	B	D	D	B	D	B	B	D	D	D	D	D	D	D	B	B	D	B	B	D
1	rsm10000000391	190.47	166.306	B	D	D	D	D	B	B	D	B	D	D	B	D	B	B	D	D	D	D	D	D	D	B	B	D	B	B	D
1	rsm10000000392	190.68	166.306	B	D	D	D	D	B	B	D	B	D	D	B	D	B	B	D	D	D	D	D	D	D	B	B	D	B	B	D
1	rsm10000000393	190.79	166.38	B	D	D	D	D	B	B	D	B	D	D	B	D	B	B	D	D	D	D	D	D	D	B	B	D	B	B	D
1	rsm10000000756	190.9	166.384	B	D	D	D	D	B	B	D	B	D	D	B	D	B	B	D	D	D	D	D	D	D	B	B	D	B	B	D
1	rsm10000000394	191	166.384	B	D	D	D	D	B	B	D	B	D	D	B	D	B	B	D	D	D	D	D	D	D	B	B	D	B	B	D
1	rsm10000000395	191.11	166.385	B	D	D	D	D	B	B	D	B	D	D	B	D	B	B	D	D	D	D	D	D	D	B	B	D	B	B	D
1	rsm10000000757	191.22	166.385	B	D	D	D	D	B	B	D	B	D	D	B	D	B	B	D	D	D	D	D	D	D	B	B	D	B	B	D
1	rsm10000000758	191.32	166.385	B	D	D	D	D	B	B	D	B	D	D	B	D	B	B	D	D	D	D	D	D	D	B	B	D	B	B	D
1	rs31428291	191.43	166.393	B	D	D	D	D	B	B	D	B	D	D	B	D	B	B	D	D	D	D	D	D	D	B	B	D	B	B	D
1	rs50916411	191.54	166.417	B	D	D	D	D	B	B	D	B	D	D	B	D	B	B	D	D	D	D	D	D	D	B	B	D	B	B	D
1	rsm10000000396	191.64	166.431	B	D	D	D	D	B	B	D	B	D	D	B	D	B	B	D	D	D	D	D	D	D	B	B	D	B	B	D
1	rsm10000000759	191.75	166.711	B	D	D	D	D	B	B	D	B	D	D	B	D	B	B	D	D	D	D	D	D	D	B	B	D	B	B	D
1	rs31286471	191.96	166.711	B	D	D	D	D	B	B	D	B	D	D	B	D	B	B	D	D	D	D	D	D	D	B	B	D	B	B	D
1	rsm10000000760	192.07	166.711	B	D	D	D	D	B	B	D	B	D	D	B	D	B	B	D	D	D	D	D	D	D	B	B	D	B	B	D
1	rsm10000000397	192.29	166.712	B	D	D	D	D	B	B	D	B	D	D	B	D	B	B	D	D	D	D	D	D	D	B	B	D	B	B	D
1	rs38443544	192.39	166.713	B	D	D	D	D	B	B	D	B	D	D	B	D	B	B	D	D	D	D	D	D	D	B	B	D	B	B	D
1	rs37545577	192.61	166.799	B	D	D	D	D	B	B	D	B	D	D	B	D	B	B	D	D	D	D	D	D	D	B	B	D	B	B	D
1	rs38346127	192.71	166.909	B	D	D	D	D	B	B	D	B	D	D	B	D	B	B	D	D	D	D	D	D	D	B	B	D	B	B	D
1	rsm10000000761	192.82	166.958	B	D	D	D	D	B	B	D	B	D	D	B	D	B	B	D	D	D	D	D	D	D	B	B	D	B	B	D
1	rsm10000000398	193.03	166.959	B	D	D	D	D	B	B	D	B	D	D	B	D	B	B	D	D	D	D	D	D	D	B	B	D	B	B	D
1	rs13476221	193.14	166.983	B	D	D	D	D	B	B	D	B	D	D	B	D	B	B	D	D	D	D	D	D	D	B	B	D	B	B	D
1	rsm10000000762	193.25	167.183	B	D	D	D	D	B	B	D	B	D	D	B	D	B	B	D	D	D	D	D	D	D	B	B	D	B	B	D
1	rsm10000000399	193.46	167.183	B	D	D	D	D	B	B	D	B	D	D	B	D	B	B	D	D	D	D	D	D	D	B	B	D	B	B	D
1	rs48965551	193.57	167.195	B	D	D	D	D	B	B	D	B	D	D	B	D	B	B	D	D	D	D	D	D	D	B	B	D	B	B	D
1	rsm10000000400	193.68	167.196	B	D	D	D	D	B	B	D	B	D	D	B	D	B	B	D	D	D	D	D	D	D	B	B	D	B	B	D
1	rsm10000000763	193.78	167.169	B	D	D	D	D	B	B	D	B	D	D	B	D	B	B	D	D	D	D	D	D	D	B	B	D	B	B	D
1	rsm10000000401	193.89	167.196	B	D	D	D	D	B	B	D	B	D	D	B	D	B	B	D	D	D	D	D	D	D	B	B	D	B	B	D
1	rsm10000000764	194	167.197	B	D	D	D	D	B	B	D	B	D	D	B	D	B	B	D	D	D	D	D	D	D	B	B	D	B	B	D
1	rsm10000000765	194.43	167.197	B	D	D	D	D	B	B	B	B	D	B	B	D	B	B	D	D	D	D	D	D	D	B	B	D	B	B	D
1	rsm10000000402	194.54	167.204	B	D	D	D	D	B	B	B	B	D	B	B	D	B	B	D	D	D	D	D	D	D	B	B	D	B	B	D
1	rs4222799	194.64	167.223	B	D	D	D	D	B	B	B	B	D	B	B	D	B	B	D	D	D	D	D	D	D	B	B	D	B	B	D
1	rs30563210	194.75	167.331	B	D	D	D	D	B	B	B	B	D	B	B	D	B	B	D	D	D	D	D	D	D	B	B	D	B	B	D
1	rs32238450	194.86	167.709	B	D	D	D	D	B	B	B	B	D	B	B	D	B	B	D	D	D	D	D	D	D	B	B	D	B	B	D
1	rs48267649	194.96	167.823	B	D	D	D	D	B	B	B	B	D	B	B	D	B	B	D	D	D	D	D	D	D	B	B	D	B	B	D
1	rs50209411	195.07	168.144	B	D	D	D	D	B	B	B	B	D	B	B	D	B	B	D	D	D	D	D	D	D	B	B	D	B	B	D
1	rsm10000000766	195.18	168.158	B	D	D	D	D	B	B	B	B	D	B	B	D	B	B	D	D	D	D	D	D	D	B	B	D	B	B	D
1	rsm10000000406	196.93	168.685	B	D	D	D	D	B	D	B	B	D	B	B	D	B	B	D	B	B	B	D	D	D	B	B	D	B	B	D
1	rsm10000000407	197.15	168.687	B	D	D	D	D	B	D	B	B	D	B	B	D	B	B	D	B	B	B	D	D	D	B	B	D	B	B	D
1	rsm10000000767	197.36	169.256	B	D	D	D	D	B	D	B	B	D	B	B	D	B	B	D	B	B	B	D	D	D	B	B	D	B	B	D
1	rsm10000000408	197.47	169.28	B	D	D	D	D	B	D	B	B	D	B	B	D	B	B	D	B	B	B	D	D	D	B	B	D	B	B	D
1	rsm10000000409	197.79	169.514	B	D	D	D	D	B	D	B	B	D	B	B	D	B	B	D	B	B	B	D	D	D	B	B	D	B	B	D
1	rsm10000000410	197.9	170.161	B	D	D	D	D	B	D	B	B	D	B	B	D	B	B	D	B	B	B	D	D	D	B	B	D	B	B	D
1	rsm10000000768	198.01	170.376	B	D	D	D	D	B	D	B	B	D	B	B	D	B	B	D	B	B	B	D	D	D	B	B	D	B	B	D
1	rs48742671	198.67	170.535	B	D	D	D	D	B	D	B	B	B	B	B	D	D	B	D	B	B	B	D	D	D	B	B	D	D	B	D
1	rsm10000000411	199.44	170.941	B	D	D	D	D	B	D	B	B	B	D	B	D	D	B	D	B	B	B	D	D	D	B	B	D	D	B	D
1	rsm10000000004	199.77	170.949	B	D	D	D	D	B	D	B	B	B	D	B	D	D	B	D	B	B	B	D	D	D	B	B	D	D	B	D
1	rsm10000000412	200.43	171.04	B	D	B	D	D	B	D	B	B	B	D	B	D	D	B	D	B	B	B	D	D	D	B	B	D	D	B	D
1	rsm10000000413	200.75	171.04	B	D	B	D	D	B	D	B	B	B	B	B	D	D	B	D	B	B	B	D	D	D	B	B	D	D	B	D
1	rsm10000000769	200.86	171.04	B	D	B	D	D	B	D	B	B	B	B	B	D	D	B	D	B	B	B	D	D	D	B	B	D	D	B	D
1	rsm10000000770	201.07	171.04	B	D	B	D	D	B	D	B	B	B	B	B	D	D	B	D	B	B	B	D	D	D	B	B	B	D	B	D
1	rsm10000000414	201.18	171.041	B	D	B	D	D	B	D	B	B	B	B	B	D	D	B	D	B	B	B	D	D	D	B	B	B	D	B	D
1	rs48042782	201.61	171.041	B	D	B	D	D	B	D	B	B	B	B	B	D	D	B	D	B	B	B	D	D	D	B	B	B	D	B	D
1	rsm10000000415	201.83	171.042	B	D	B	D	D	B	D	B	B	B	B	B	D	D	B	D	B	B	B	D	D	D	B	B	B	D	B	D
1	rsm10000000416	201.94	171.047	B	D	B	D	D	B	D	B	B	B	B	B	D	D	B	D	B	B	B	D	D	D	B	B	B	D	B	D
1	rs8242766	202.15	171.052	B	D	B	D	D	B	D	B	B	B	B	B	D	D	B	D	B	B	B	D	D	D	B	B	B	D	B	D
1	rsm10000000417	202.26	171.171	B	D	B	D	D	B	D	B	B	B	B	B	D	D	B	D	B	B	B	D	D	D	B	B	B	D	B	D
1	rsm10000000418	202.58	171.172	B	D	B	D	D	B	D	B	B	B	B	B	D	D	B	D	B	B	B	D	D	D	B	B	B	D	B	D
1	rs31555580	202.69	171.172	B	D	B	D	D	B	D	B	B	B	B	B	D	D	B	D	B	B	B	D	D	D	B	B	B	D	B	D
1	rs31557390	202.79	171.193	B	D	B	D	D	B	D	B	B	B	B	B	D	D	B	D	B	B	B	D	D	D	B	B	B	D	B	D
1	rsm10000000420	203.01	171.657	B	D	B	D	D	B	D	B	B	B	B	B	D	D	B	D	B	B	B	D	D	D	B	B	B	D	B	D
1	rs3722740	203.22	171.749	B	D	B	D	D	B	D	B	B	B	B	B	D	D	B	D	B	B	B	D	D	D	B	B	B	D	B	D
1	rsm10000000421	203.33	172.129	B	D	B	D	D	B	D	B	B	B	B	B	D	D	B	D	B	B	B	D	D	D	B	B	B	D	B	D
1	rs3705274	203.44	172.174	B	D	B	D	D	B	D	B	B	B	B	B	D	D	B	D	B	B	B	D	D	D	B	B	B	D	B	D
1	rs31218323	203.54	172.175	B	D	B	D	D	B	D	B	B	B	B	B	D	D	B	D	B	B	B	D	D	D	B	B	B	D	B	D
1	rs47959443	203.65	172.211	B	D	B	D	D	B	D	B	B	B	B	B	D	D	B	D	B	B	B	D	D	D	B	B	B	D	B	D
1	rsm10000000771	203.76	172.212	B	D	B	D	D	B	D	B	B	B	B	B	D	D	B	D	B	B	B	D	D	D	B	B	B	D	B	D
1	rsm10000000422	203.97	172.212	B	D	B	D	D	B	D	B	B	B	B	B	D	D	B	D	B	B	B	D	D	D	B	B	B	D	B	D
1	rs31572828	204.08	172.235	B	D	B	D	D	B	D	B	B	B	B	B	D	D	B	D	B	B	B	D	D	D	B	B	B	D	B	D
1	rs31567752	204.18	172.332	B	D	B	D	D	B	D	B	B	B	B	B	D	D	B	D	B	B	B	D	D	D	B	B	B	D	B	D
1	rsm10000000423	204.29	172.362	B	D	B	D	D	B	D	B	B	B	B	B	D	D	B	D	B	B	B	D	D	D	B	B	B	D	B	D
1	rsm10000000772	204.4	172.362	B	D	B	D	D	B	D	B	B	B	B	B	D	D	B	D	B	B	B	D	D	D	B	B	B	D	B	D
1	rsm10000000773	204.61	172.362	B	D	B	D	D	B	D	B	B	B	B	B	D	D	B	D	B	B	B	D	D	D	B	B	B	D	B	D
1	rsm10000000424	204.72	172.362	B	D	B	D	D	B	D	B	B	B	B	B	D	D	B	D	B	B	B	D	D	D	B	B	B	D	B	D
1	rs31561281	204.82	172.445	B	D	B	D	D	B	D	B	B	B	B	B	D	D	B	D	B	B	B	D	D	D	B	B	B	D	B	D
1	rs31559428	204.93	172.578	B	D	B	D	D	B	D	B	B	B	B	B	D	D	B	D	B	B	B	D	D	D	B	B	B	D	B	D
1	rsm10000000425	205.04	172.582	B	D	B	D	D	B	D	B	B	B	B	B	D	D	B	D	B	B	B	D	D	D	B	B	B	D	B	D
1	rsm10000000774	205.14	172.633	B	D	B	D	D	B	D	B	B	B	B	B	D	D	B	D	B	B	B	D	D	D	B	B	B	D	B	D
1	rsm10000000426	205.36	172.633	B	D	B	D	D	B	D	B	B	B	B	B	D	D	B	D	B	B	B	D	D	D	B	B	B	D	B	D
1	rs49959361	205.47	172.707	B	D	B	D	D	B	D	B	B	B	B	B	D	D	B	D	B	B	B	D	D	D	B	B	B	D	B	D
1	rs51348059	205.57	172.833	B	D	B	D	D	B	D	B	B	B	B	B	D	D	B	D	B	B	B	D	D	D	B	B	B	D	B	D
1	rsm10000000427	205.68	172.852	B	D	B	D	D	B	D	B	B	B	B	B	D	D	B	D	B	B	B	D	D	D	B	B	B	D	B	D
1	rsm10000000775	205.89	172.853	B	D	B	D	D	B	D	B	B	B	B	B	D	D	B	D	B	B	B	D	D	D	B	B	B	D	B	D
1	rs259230007	206	172.911	B	D	B	D	D	B	D	B	B	B	B	B	D	D	B	D	B	B	B	D	D	D	B	B	B	D	B	D
1	rs31612847	206.11	173.339	B	D	B	D	D	B	D	B	B	B	B	B	D	D	B	D	B	B	B	D	D	D	B	B	B	D	B	D
1	rsm10000000776	206.21	173.371	B	D	B	D	D	B	D	B	B	B	B	B	D	D	B	D	B	B	B	D	D	D	B	B	B	D	B	D
1	rsm10000000428	206.54	173.372	B	D	B	D	D	B	D	B	B	B	B	B	D	D	B	D	B	B	B	D	D	D	B	B	B	D	B	D
1	rs31608155	206.64	173.373	B	D	B	D	D	B	D	B	B	B	B	B	D	D	B	D	B	B	B	D	D	D	B	B	B	D	B	D
1	rs31405208	206.75	173.42	B	D	B	D	D	B	D	B	B	B	B	B	D	D	B	D	B	B	B	D	D	D	B	B	B	D	B	D
1	rsm10000000777	206.86	173.532	B	D	B	D	D	B	D	B	B	B	B	B	D	D	B	D	B	B	B	D	D	D	B	B	B	D	B	D
1	rsm10000000429	207.07	173.532	B	D	D	D	D	B	D	B	B	B	B	B	D	D	B	D	B	B	B	D	D	D	B	B	B	D	B	D
1	rsm10000000430	207.29	173.532	B	D	D	D	D	B	D	B	B	B	B	B	D	B	B	D	B	B	B	D	D	D	B	B	B	D	B	D
1	rsm10000000778	207.39	173.532	B	D	D	D	D	B	D	B	B	B	B	B	D	B	B	D	B	B	B	D	D	D	B	B	B	D	B	D
1	rsm10000000431	207.61	173.533	B	D	D	D	D	B	D	B	B	B	B	B	D	B	B	D	B	B	B	D	D	D	B	B	B	D	B	D
1	rsm10000000432	207.71	173.631	B	D	D	D	D	B	D	B	B	B	B	B	D	B	B	D	B	B	B	D	D	D	B	B	B	D	B	D
1	rs46128598	207.93	173.634	B	D	D	D	D	B	D	B	B	B	B	B	D	B	B	D	B	B	B	D	D	D	B	B	B	D	B	D
1	rs31587587	208.04	173.646	B	D	D	D	D	B	D	B	B	B	B	B	D	B	B	D	B	B	B	D	D	D	B	B	B	D	B	D
1	rs31584856	208.14	173.679	B	D	D	D	D	B	D	B	B	B	B	B	D	B	B	D	B	B	B	D	D	D	B	B	B	D	B	D
1	rs3669108	208.25	174.541	B	D	D	D	D	B	D	B	B	B	B	B	D	B	B	D	B	B	B	D	D	D	B	B	B	D	B	D
1	rs6375522	208.36	174.679	B	D	D	D	D	B	D	B	B	B	B	B	D	B	B	D	B	B	B	D	D	D	B	B	B	D	B	D
1	rs4136041	208.46	175.437	B	D	D	D	D	B	D	B	B	B	B	B	D	B	B	D	B	B	B	D	D	D	B	B	B	D	B	D
1	rsm10000000435	208.57	175.48	B	D	D	D	D	B	D	B	B	B	B	B	D	B	B	D	B	B	B	D	D	D	B	B	B	D	B	D
1	rs31329176	208.68	175.615	B	D	D	D	D	B	D	B	B	B	B	B	D	B	B	D	B	B	B	D	D	D	B	B	B	D	B	D
1	rsm10000000779	208.78	175.73	B	D	D	D	D	B	D	B	B	B	B	B	D	B	B	D	B	B	B	D	D	D	B	B	B	D	B	D
1	rsm10000000436	209	175.766	B	D	D	D	D	B	D	B	B	B	B	B	D	B	B	D	B	B	B	D	D	D	B	B	B	D	B	D
1	rs31420065	209.1	175.769	B	D	D	D	D	B	D	B	B	B	B	B	D	B	B	D	B	B	B	D	D	D	B	B	B	D	B	D
1	rsm10000000437	209.21	176.032	B	D	D	D	D	B	D	B	B	B	B	B	D	B	B	D	B	B	B	D	D	D	B	B	B	D	B	D
1	rsm10000000780	209.32	176.044	B	D	D	D	D	B	D	B	B	B	B	B	D	B	B	D	B	B	B	D	D	D	B	B	B	D	B	D
1	rsm10000000438	209.75	176.081	B	D	D	D	D	B	D	B	B	B	B	B	D	B	B	D	B	B	B	D	D	D	B	B	B	D	B	D
1	rsm10000000439	209.97	176.135	B	D	D	D	D	B	D	B	B	B	B	B	D	B	B	D	B	B	B	D	D	D	B	B	B	D	B	D
1	rs32559774	210.07	176.205	B	D	D	D	D	B	D	B	B	B	B	B	D	B	B	D	B	B	B	D	D	D	B	B	B	D	B	D
1	rsm10000000781	211.33	177.555	B	D	D	D	D	B	B	B	B	B	B	B	D	B	B	D	B	B	B	D	D	D	B	B	B	D	B	D
1	rsm10000000782	211.43	177.81	B	D	D	D	D	B	B	B	B	B	B	B	D	B	B	D	B	B	B	D	D	D	B	B	B	D	B	D
1	rsm10000000440	211.54	177.852	B	D	D	D	D	B	B	B	B	B	B	B	D	B	B	D	B	B	B	D	D	D	B	B	B	D	B	D
1	rsm10000000441	211.64	177.901	B	D	D	D	D	B	B	B	B	B	B	B	D	B	B	D	B	B	B	D	D	D	B	B	B	D	B	D
1	rsm10000000783	211.86	177.946	B	D	D	D	D	B	B	B	B	B	B	B	D	B	B	D	B	B	B	D	D	D	B	B	B	D	B	D
1	rsm10000000005	211.97	178.015	B	D	D	D	D	B	B	B	B	B	B	B	D	B	B	D	B	B	B	D	D	D	B	B	B	D	B	D
1	rsm10000000784	212.07	178.114	B	D	D	D	D	B	B	B	B	B	B	B	D	B	B	D	B	B	B	D	D	D	B	B	B	D	B	D
1	rsm10000000006	212.18	178.157	B	D	D	D	D	B	B	B	B	B	B	B	D	B	B	D	B	B	B	D	D	D	B	B	B	D	B	D
1	rsm10000000442	212.61	178.406	B	D	D	D	D	B	B	B	B	B	B	B	D	B	B	D	B	B	B	D	D	D	B	B	B	D	B	D
1	rsm10000000785	212.72	178.427	B	D	D	D	D	B	B	B	B	B	B	B	D	B	B	D	B	B	B	D	D	D	B	B	B	D	B	D
1	rsm10000000443	212.94	178.645	B	D	D	D	D	B	B	B	B	B	B	B	D	B	B	D	B	B	B	D	D	D	B	B	B	D	B	D
1	rsm10000000786	213.04	179.42	B	D	D	D	D	B	B	B	B	B	B	B	D	B	B	D	B	B	B	D	D	D	B	B	B	D	B	D
1	rsm10000000444	213.37	179.862	B	D	D	D	D	B	B	B	B	B	B	B	D	B	B	D	B	B	B	D	D	D	B	B	B	D	B	D
1	rs30712622	213.47	179.863	B	D	D	D	D	B	B	B	B	B	B	B	D	B	B	D	B	B	B	D	D	D	B	B	B	D	B	D
1	rsm10000000787	213.58	179.916	B	D	D	D	D	B	B	B	B	B	B	B	D	B	B	D	B	B	B	D	D	D	B	B	B	D	B	D
1	rsm10000000788	213.9	179.92	B	D	D	D	D	B	B	B	D	B	B	B	D	B	B	D	B	B	B	D	D	D	B	B	B	D	B	D
1	rs31282255	214.01	179.922	B	D	D	D	D	B	B	B	D	B	B	B	D	B	B	D	B	B	B	D	D	D	B	B	B	D	B	D
1	rs30991108	214.12	180.137	B	D	D	D	D	B	B	B	D	B	B	B	D	B	B	D	B	B	B	D	D	D	B	B	B	D	B	D
1	rs32374329	214.22	180.184	B	D	D	D	D	B	B	B	D	B	B	B	D	B	B	D	B	B	B	D	D	D	B	B	B	D	B	D
1	rs51978750	214.33	180.24	B	D	D	D	D	B	B	B	D	B	B	B	D	B	B	D	B	B	B	D	D	D	B	B	B	D	B	D
1	rs49397948	214.54	180.241	B	D	D	D	D	B	B	B	D	B	B	B	D	B	B	D	B	B	B	D	D	D	B	B	B	D	B	D
1	rs13476267	214.65	180.284	B	D	D	D	D	B	B	B	D	B	B	B	D	B	B	D	B	B	B	D	D	D	B	B	B	D	B	D
1	D1Mit426	214.87	180.412	B	D	D	D	D	B	B	B	D	B	B	B	D	B	B	D	B	B	B	D	D	D	B	B	B	D	B	D
1	rs31837265	214.97	181.476	B	D	D	D	D	B	B	B	D	B	B	B	D	B	B	D	B	B	B	D	D	D	B	B	B	D	B	D
1	rsm10000000446	215.08	181.543	B	D	D	D	D	B	B	B	D	B	B	B	D	B	B	D	B	B	B	D	D	D	B	B	B	D	B	D
1	rsm10000000789	215.19	181.546	B	D	D	D	D	B	B	B	D	B	B	B	D	B	B	D	B	B	B	D	D	D	B	B	B	D	B	D
1	rsm10000000790	215.4	181.546	B	D	D	D	D	B	B	B	D	B	B	B	D	B	B	D	B	B	B	D	D	D	B	B	B	D	B	D
1	rsm10000000447	215.51	181.547	B	D	D	D	D	B	B	B	D	B	B	B	D	B	B	D	B	B	B	D	D	D	B	B	B	D	B	D
1	rs32603212	215.61	181.549	B	D	D	D	D	B	B	B	D	B	B	B	D	B	B	D	B	B	B	D	D	D	B	B	B	D	B	D
1	rsm10000000791	215.72	181.916	B	D	D	D	D	B	B	B	D	B	B	B	D	B	B	D	B	B	B	D	D	D	B	B	B	D	B	D
1	rsm10000000792	215.83	181.928	B	D	D	D	D	B	B	B	D	B	B	B	D	B	B	D	B	B	B	D	D	D	B	B	B	D	B	D
1	rs33816636	216.04	182.002	B	D	D	D	D	B	B	B	D	B	B	B	D	B	B	D	B	B	B	D	D	D	B	B	B	D	B	D
1	rsm10000000448	216.36	182.054	B	D	D	D	D	B	B	B	D	B	B	B	D	B	B	D	B	B	B	D	D	D	B	B	B	D	B	D
1	rsm10000000449	216.47	182.194	B	D	D	D	D	B	B	B	D	B	B	B	D	B	B	D	B	B	B	D	D	D	B	B	B	D	B	D
1	rs8280550	216.58	182.478	B	D	D	D	D	B	B	B	D	B	B	B	D	B	B	D	B	B	B	D	D	D	B	B	B	D	B	D
1	rsm10000000450	216.68	182.495	B	D	D	D	D	B	B	B	D	B	B	B	D	B	B	D	B	B	B	D	D	D	B	B	B	D	B	D
1	rsm10000000793	216.79	182.5	B	D	D	D	D	B	B	B	D	B	B	B	D	B	B	D	B	B	B	D	D	D	B	B	B	D	B	D
1	rsm10000000451	217.45	182.581	B	D	D	D	D	B	B	B	D	B	B	B	D	B	B	D	B	B	B	D	D	D	B	B	B	D	B	D
1	rsm10000000452	217.56	182.635	B	D	D	D	D	B	B	B	D	B	B	B	D	B	B	D	B	B	B	D	D	D	B	B	B	D	B	D
1	rs32337187	217.77	182.749	B	D	D	D	D	B	B	B	D	B	B	B	D	B	B	D	B	B	B	D	D	D	B	B	B	D	B	D
1	rs49919565	217.88	182.949	B	D	D	D	D	B	B	B	D	B	B	B	D	B	B	D	B	B	B	D	D	D	B	B	B	D	B	D
1	rsm10000000453	218.09	182.984	B	D	D	D	D	B	B	B	D	B	B	B	D	B	B	D	B	B	B	D	D	D	B	B	B	D	B	D
1	rsm10000000454	218.31	182.984	B	D	D	D	D	B	B	B	D	B	B	B	D	B	B	D	B	B	B	D	D	D	B	B	B	D	B	D
1	rsm10000000455	218.42	182.986	B	D	D	D	D	B	B	B	D	B	B	B	D	B	B	D	B	B	B	D	D	D	B	B	B	D	B	D
1	rsm10000000794	218.52	183.154	B	D	D	D	D	B	B	B	D	B	B	B	D	B	B	D	B	B	B	D	D	D	B	B	B	D	B	D
1	rsm10000000456	218.74	183.172	B	D	D	D	D	B	B	B	D	B	B	B	D	B	B	D	B	B	B	D	D	D	B	B	B	D	B	D
1	rs30696745	218.84	183.513	B	D	D	D	D	B	B	B	D	B	B	B	D	B	B	D	B	B	B	D	D	D	B	B	B	D	B	D
1	rsm10000000795	219.06	183.578	B	D	D	D	D	B	B	B	D	B	B	B	D	B	B	D	B	B	B	D	D	D	B	B	B	D	B	D
1	rsm10000000457	219.38	183.578	B	D	D	D	D	B	B	B	D	B	B	B	D	B	B	D	B	B	B	D	D	D	B	B	B	D	B	D
1	rsm10000000458	219.49	183.578	B	D	D	D	D	B	B	B	D	B	B	B	D	B	B	D	B	B	B	D	D	D	B	B	B	D	B	D
1	rsm10000000459	219.6	183.578	B	D	D	D	D	B	B	B	D	B	B	B	D	B	B	D	B	B	B	D	D	D	B	B	B	D	B	D
1	rs50246612	219.81	183.579	B	D	D	D	D	B	B	B	D	B	B	B	D	B	B	D	B	B	B	D	D	D	B	B	B	D	B	D
1	rsm10000000460	219.92	183.642	B	D	D	D	D	B	B	B	D	B	B	B	D	B	B	D	B	B	B	D	D	D	B	B	B	D	B	D
1	rsm10000000796	220.02	183.702	B	D	D	D	D	B	B	B	D	B	B	B	D	B	B	D	B	B	B	D	D	D	B	B	B	D	B	D
1	rsm10000000461	220.24	183.703	B	D	D	D	D	B	B	B	D	B	B	B	D	B	B	D	B	B	B	D	D	D	B	B	B	D	B	D
1	rs31307349	220.34	183.947	B	D	D	D	D	B	B	B	D	B	B	B	D	B	B	D	B	B	B	D	D	D	B	B	B	D	B	D
1	rs46841759	220.56	183.949	B	D	D	D	D	B	B	B	D	B	B	B	D	B	B	D	B	B	B	D	D	D	B	B	B	D	B	D
1	rsm10000000462	220.88	183.961	B	D	D	D	D	B	B	B	D	B	B	B	D	B	B	D	B	B	B	D	D	D	B	B	B	D	B	D
1	rsm10000000797	220.99	184.111	B	D	D	D	D	B	B	B	D	B	B	B	D	B	B	D	B	B	B	D	D	D	B	B	B	D	B	D
1	rsm10000000463	221.31	184.128	B	D	D	D	D	B	B	B	D	B	B	B	D	B	B	D	B	B	B	D	D	D	B	B	B	D	B	D
1	rs30477005	221.42	184.19	B	D	D	D	D	B	B	B	D	B	B	B	D	B	B	D	B	B	B	D	D	D	B	B	B	D	B	D
1	rsm10000000464	221.53	184.312	B	D	D	D	D	B	B	B	D	B	B	B	D	B	B	D	B	B	B	D	D	D	B	B	B	D	B	D
1	rs13476281	221.74	184.322	B	D	D	D	D	B	B	B	D	B	B	B	D	B	B	D	B	B	B	D	D	D	B	B	B	D	B	D
1	rs37406736	221.85	184.323	B	D	D	D	D	B	B	B	D	B	B	B	D	B	B	D	B	B	B	D	D	D	B	B	B	D	B	D
1	rsm10000000798	222.06	184.325	B	D	D	D	D	B	B	B	D	B	B	B	D	B	B	D	B	B	B	D	D	D	B	B	B	D	B	D
1	rsm10000000465	222.72	184.333	B	D	D	D	D	B	B	B	B	B	B	B	D	B	D	D	D	B	B	D	D	D	B	B	B	D	B	D
1	rs3681873	222.83	184.445	B	D	D	D	D	B	B	B	B	B	B	B	D	B	D	D	D	B	B	D	D	D	B	B	B	D	B	D
1	rs48322183	222.94	184.558	B	D	D	D	D	B	B	B	B	B	B	B	D	B	D	D	D	B	B	D	D	D	B	B	B	D	B	D
1	D1Mit291	223.04	184.73	B	D	D	D	D	B	B	B	B	B	B	B	D	B	D	D	D	B	B	D	D	D	B	B	B	D	B	D
1	rsm10000000799	223.15	184.737	B	D	D	D	D	B	B	B	B	B	B	B	D	B	D	D	D	B	B	D	D	D	B	B	B	D	B	D
1	rsm10000000466	223.7	184.835	B	D	D	B	D	B	B	B	B	B	B	B	D	B	D	D	D	B	B	B	B	D	B	B	B	D	B	D
1	rsm10000000800	223.8	184.853	B	D	D	B	D	B	B	B	B	B	B	B	D	B	D	D	D	B	B	B	B	D	B	B	B	D	B	D
1	rsm10000000467	224.02	184.874	B	D	D	B	D	B	B	B	B	B	B	B	D	B	D	D	D	B	B	B	B	D	B	B	B	D	B	D
1	rs31785670	224.12	184.88	B	D	D	B	D	B	B	B	B	B	B	B	D	B	D	D	D	B	B	B	B	D	B	B	B	D	B	D
1	rs33828269	224.23	184.91	B	D	D	B	D	B	B	B	B	B	B	B	D	B	D	D	D	B	B	B	B	D	B	B	B	D	B	D
1	rs6154379	224.34	185.178	B	D	D	B	D	B	B	B	B	B	B	B	D	B	D	D	D	B	B	B	B	D	B	B	B	D	B	D
1	rsm10000000801	224.44	185.267	B	D	D	B	D	B	B	B	B	B	B	B	D	B	D	D	D	B	B	B	B	D	B	B	B	D	B	D
1	rsm10000000468	224.88	185.267	B	D	D	B	D	B	B	B	B	B	B	B	D	B	D	D	D	D	D	B	B	D	B	B	B	D	B	D
1	rsm10000000802	224.99	185.318	B	D	D	B	D	B	B	B	B	B	B	B	D	B	D	D	D	D	D	B	B	D	B	B	B	D	B	D
1	rsm10000000469	225.31	185.789	B	D	D	B	D	B	B	B	B	B	B	B	D	B	D	D	D	D	D	B	B	D	B	B	B	D	B	D
1	rsm10000000470	225.52	185.79	B	D	D	B	D	B	B	B	B	B	B	B	D	B	D	D	D	D	D	B	B	D	B	B	D	D	B	D
1	rsm10000000471	225.63	185.79	B	D	D	B	D	B	B	B	B	B	B	B	D	B	D	D	D	D	D	B	B	D	B	B	D	D	B	D
1	rs259343497	225.85	185.791	B	D	D	B	D	B	B	B	B	B	B	B	D	B	D	D	D	D	D	B	B	D	B	B	D	D	B	D
1	rs32850226	225.95	185.849	B	D	D	B	D	B	B	B	B	B	B	B	D	B	D	D	D	D	D	B	B	D	B	B	D	D	B	D
1	rs32516008	226.17	185.862	B	D	D	B	D	B	B	B	B	B	B	B	D	B	D	D	D	D	D	B	B	D	B	B	D	D	B	D
1	rs13476286	226.27	185.887	B	D	D	B	D	B	B	B	B	B	B	B	D	B	D	D	D	D	D	B	B	D	B	B	D	D	B	D
1	rsm10000000472	226.38	185.939	B	D	D	B	D	B	B	B	B	B	B	B	D	B	D	D	D	D	D	B	B	D	B	B	D	D	B	D
1	rsm10000000803	226.49	186.013	B	D	D	B	D	B	B	B	B	B	B	B	D	B	D	D	D	D	D	B	B	D	B	B	D	D	B	D
1	rsm10000000804	226.7	186.013	B	D	D	B	D	B	B	B	B	B	B	B	D	B	D	D	D	D	D	B	B	D	B	B	D	D	B	D
1	rsm10000000805	226.81	186.013	B	D	D	B	D	B	B	B	B	B	B	B	D	B	D	D	D	D	D	B	B	D	B	B	D	D	B	D
1	rsm10000000473	227.02	186.016	B	D	D	B	D	B	B	B	B	B	B	B	D	B	D	D	D	D	D	B	B	D	B	B	D	D	B	D
1	rs32287507	227.13	186.131	B	D	D	B	D	B	B	B	B	B	B	B	D	B	D	D	D	D	D	B	B	D	B	B	D	D	B	D
1	rsm10000000474	227.24	186.135	B	D	D	B	D	B	B	B	B	B	B	B	D	B	D	D	D	D	D	B	B	D	B	B	D	D	B	D
1	rsm10000000806	227.34	186.199	B	D	D	B	D	B	B	B	B	B	B	B	D	B	D	D	D	D	D	B	B	D	B	B	D	D	B	D
1	rsm10000000475	227.56	186.201	B	D	D	B	D	B	B	B	B	B	B	B	D	B	D	D	D	D	D	B	B	D	B	B	D	D	B	D
1	rs225810346	227.66	186.207	B	D	D	B	D	B	B	B	B	B	B	B	D	B	D	D	D	D	D	B	B	D	B	B	D	D	B	D
1	rs13476288	227.77	186.237	B	D	D	B	D	B	B	B	B	B	B	B	D	B	D	D	D	D	D	B	B	D	B	B	D	D	B	D
1	rsm10000000807	227.98	186.344	B	D	D	B	D	B	B	B	B	B	B	B	D	B	D	D	D	D	D	B	B	D	B	B	D	D	B	D
1	rsm10000000476	228.2	186.345	B	D	D	B	D	B	B	B	B	B	B	B	D	B	D	D	D	D	D	B	B	D	B	B	D	D	B	D
1	rs13476289	228.31	186.629	B	D	D	B	D	B	B	B	B	B	B	B	D	B	D	D	D	D	D	B	B	D	B	B	D	D	B	D
1	rs31553683	228.41	186.81	B	D	D	B	D	B	B	B	B	B	B	B	D	B	D	D	D	D	D	B	B	D	B	B	D	D	B	D
1	rsm10000000808	228.52	186.918	B	D	D	B	D	B	B	B	B	B	B	B	D	B	D	D	D	D	D	B	B	D	B	B	D	D	B	D
1	rsm10000000477	228.95	186.921	B	D	D	B	D	B	B	B	B	B	B	B	D	B	D	D	D	D	D	B	B	D	B	B	D	D	B	D
1	rs30819961	229.06	187.001	B	D	D	B	D	B	B	B	B	B	B	B	D	B	D	D	D	D	D	B	B	D	B	B	D	D	B	D
1	rsm10000000478	229.38	187.002	B	D	D	B	D	B	B	B	B	B	B	B	D	B	D	D	D	D	D	B	B	D	B	B	D	D	B	D
1	rsm10000000479	229.71	187.043	B	D	D	B	D	B	B	B	B	B	B	B	D	B	D	D	D	D	D	B	B	D	B	B	D	D	B	D
1	rs31639995	229.81	187.054	B	D	D	B	D	B	B	B	B	B	B	B	D	B	D	D	D	D	D	B	B	D	B	B	D	D	B	D
1	rs31963150	229.92	187.135	B	D	D	B	D	B	B	B	B	B	B	B	D	B	D	D	D	D	D	B	B	D	B	B	D	D	B	D
1	rs13476290	230.14	187.169	B	D	D	B	D	B	B	B	B	B	B	B	D	B	D	D	D	D	D	B	B	D	B	B	D	D	B	D
1	rs32930910	230.24	187.393	B	D	D	B	D	B	B	B	B	B	B	B	D	B	D	D	D	D	D	B	B	D	B	B	D	D	B	D
1	rsm10000000809	230.35	187.434	B	D	D	B	D	B	B	B	B	B	B	B	D	B	D	D	D	D	D	B	B	D	B	B	D	D	B	D
1	rsm10000000480	230.56	187.438	B	D	D	B	D	B	B	B	B	B	B	B	D	B	D	D	D	D	D	B	B	D	B	B	D	D	B	D
1	rs32940354	230.67	187.463	B	D	D	B	D	B	B	B	B	B	B	B	D	B	D	D	D	D	D	B	B	D	B	B	D	D	B	D
1	rsm10000000810	230.78	187.529	B	D	D	B	D	B	B	B	B	B	B	B	D	B	D	D	D	D	D	B	B	D	B	B	D	D	B	D
1	rsm10000000481	230.99	187.53	B	D	D	B	D	B	B	B	B	B	B	B	D	B	D	D	D	D	D	B	B	D	B	B	D	D	B	D
1	rs32943482	231.1	187.571	B	D	D	B	D	B	B	B	B	B	B	B	D	B	D	D	D	D	D	B	B	D	B	B	D	D	B	D
1	rsm10000000811	231.2	187.577	B	D	D	B	D	B	B	B	B	B	B	B	D	B	D	D	D	D	D	B	B	D	B	B	D	D	B	D
1	rsm10000000482	231.64	187.578	B	D	D	B	D	B	B	B	B	B	B	B	D	B	D	D	D	D	D	B	B	D	B	B	D	D	B	D
1	rs31574365	231.75	187.596	B	D	D	B	D	B	B	B	B	B	B	B	D	B	D	D	D	D	D	B	B	D	B	B	D	D	B	D
1	rs31842689	231.85	187.598	B	D	D	B	D	B	B	B	B	B	B	B	D	B	D	D	D	D	D	B	B	D	B	B	D	D	B	D
1	rsm10000000812	231.96	187.599	B	D	D	B	D	B	B	B	B	B	B	B	D	B	D	D	D	D	D	B	B	D	B	B	D	D	B	D
1	rsm10000000483	232.17	187.6	B	D	D	B	D	B	B	B	B	B	B	B	D	B	D	D	D	D	D	B	B	D	B	B	D	D	B	D
1	rs46826113	232.28	187.622	B	D	D	B	D	B	B	B	B	B	B	B	D	B	D	D	D	D	D	B	B	D	B	B	D	D	B	D
1	rsm10000000813	232.39	187.89	B	D	D	B	D	B	B	B	B	B	B	B	D	B	D	D	D	D	D	B	B	D	B	B	D	D	B	D
1	rsm10000000484	232.71	187.901	B	D	D	B	D	B	B	B	B	B	B	B	D	B	D	D	D	D	D	B	B	D	B	B	D	D	B	D
1	rs48848476	232.82	187.901	B	D	D	B	D	B	B	B	B	B	B	B	D	B	D	D	D	D	D	B	B	D	B	B	D	D	B	D
1	rsm10000000485	233.03	187.901	B	D	D	B	D	B	B	B	B	B	B	B	D	B	D	D	D	D	D	B	B	D	B	B	D	D	B	D
1	rs32769253	233.14	187.919	B	D	D	B	D	B	B	B	B	B	B	B	D	B	D	D	D	D	D	B	B	D	B	B	D	D	B	D
1	rs52611989	233.25	187.925	B	D	D	B	D	B	B	B	B	B	B	B	D	B	D	D	D	D	D	B	B	D	B	B	D	D	B	D
1	rsm10000000814	233.35	187.992	B	D	D	B	D	B	B	B	B	B	B	B	D	B	D	D	D	D	D	B	B	D	B	B	D	D	B	D
1	rsm10000000486	233.68	187.994	B	D	D	B	D	B	B	B	B	B	B	B	D	B	D	D	D	D	D	B	B	D	B	B	D	D	B	D
1	rs32676547	233.78	188.035	B	D	D	B	D	B	B	B	B	B	B	B	D	B	D	D	D	D	D	B	B	D	B	B	D	D	B	D
1	rs3666905	233.89	188.043	B	D	D	B	D	B	B	B	B	B	B	B	D	B	D	D	D	D	D	B	B	D	B	B	D	D	B	D
1	rsm10000000815	234	188.239	B	D	D	B	D	B	B	B	B	B	B	B	D	B	D	D	D	D	D	B	B	D	B	B	D	D	B	D
1	rsm10000000816	234.1	188.245	B	D	D	B	D	B	B	B	B	B	B	B	D	B	D	D	D	D	D	B	B	D	B	B	D	D	B	D
1	rs30555925	234.21	188.247	B	D	D	B	D	B	B	B	B	B	B	B	D	B	D	D	D	D	D	B	B	D	B	B	D	D	B	D
1	rs13476293	234.32	188.263	B	D	D	B	D	B	B	B	B	B	B	B	D	B	D	D	D	D	D	B	B	D	B	B	D	D	B	D
1	rs31396325	234.42	188.515	B	D	D	B	D	B	B	B	B	B	B	B	D	B	D	D	D	D	D	B	B	D	B	B	D	D	B	D
1	rsm10000000487	234.75	188.518	B	D	D	B	D	B	B	B	B	B	B	B	D	B	D	D	D	D	D	B	B	D	B	B	D	D	B	D
1	rs3655423	234.85	188.518	B	D	D	B	D	B	B	B	B	B	B	B	D	B	D	D	D	D	D	B	B	D	B	B	D	D	B	D
1	rsm10000000817	234.96	188.639	B	D	D	B	D	B	B	B	B	B	B	B	D	B	D	D	D	D	D	B	B	D	B	B	D	D	B	D
1	rsm10000000488	235.17	188.654	B	D	D	B	D	B	B	B	B	B	B	B	B	B	D	D	D	D	D	B	B	D	B	B	D	D	B	D
1	rs32528185	235.28	188.66	B	D	D	B	D	B	B	B	B	B	B	B	B	B	D	D	D	D	D	B	B	D	B	B	D	D	B	D
1	rs36403320	235.39	188.808	B	D	D	B	D	B	B	B	B	B	B	B	B	B	D	D	D	D	D	B	B	D	B	B	D	D	B	D
1	rsm10000000818	235.49	189.025	B	D	D	B	D	B	B	B	B	B	B	B	B	B	D	D	D	D	D	B	B	D	B	B	D	D	B	D
1	rs31624276	235.82	189.029	B	D	D	B	D	B	B	B	B	B	B	B	B	B	D	D	D	D	D	B	B	D	B	B	D	D	B	D
1	rsm10000000489	236.25	189.03	B	D	D	B	D	B	B	B	B	B	B	B	B	B	D	D	D	D	D	B	B	D	B	B	D	D	B	D
1	rs36292189	236.36	189.032	B	D	D	B	D	B	B	B	B	B	B	B	B	B	D	D	D	D	D	B	B	D	B	B	D	D	B	D
1	rsm10000000819	236.47	189.053	B	D	D	B	D	B	B	B	B	B	B	B	B	B	D	D	D	D	D	B	B	D	B	B	D	D	B	D
1	rsm10000000490	236.68	189.053	B	D	D	B	D	B	B	B	B	B	B	B	B	B	D	D	D	D	D	B	B	D	B	B	D	D	B	D
1	rsm10000000491	237.57	189.054	B	D	D	B	D	B	B	B	B	B	B	B	B	B	B	B	B	D	D	B	B	D	B	B	D	D	B	D
1	rsm10000000492	237.79	189.092	B	D	D	B	D	B	B	B	B	B	B	B	B	B	B	B	B	D	D	B	B	D	B	B	D	D	B	D
1	rs31619477	237.89	189.136	B	D	D	B	D	B	B	B	B	B	B	B	B	B	B	B	B	D	D	B	B	D	B	B	D	D	B	D
1	rs32790314	238	189.17	B	D	D	B	D	B	B	B	B	B	B	B	B	B	B	B	B	D	D	B	B	D	B	B	D	D	B	D
1	rsm10000000820	238.22	189.2	B	D	D	B	D	B	B	B	B	B	B	B	B	B	B	B	B	D	D	B	B	D	B	B	D	D	B	D
1	rsm10000000493	238.54	189.221	B	D	D	B	B	B	B	B	B	B	B	B	B	B	B	B	B	D	D	B	B	D	B	B	D	D	B	D
1	rs32404005	238.75	189.223	B	D	D	B	B	B	B	B	B	B	B	B	B	B	B	B	B	D	D	B	B	D	B	B	D	D	B	D
1	rs30604277	238.86	189.362	B	D	D	B	B	B	B	B	B	B	B	B	B	B	B	B	B	D	D	B	B	D	B	B	D	D	B	D
1	rs3675669	238.97	189.806	B	D	D	B	B	B	B	B	B	B	B	B	B	B	B	B	B	D	D	B	B	D	B	B	D	D	B	D
1	rs30553311	239.07	189.893	B	D	D	B	B	B	B	B	B	B	B	B	B	B	B	B	B	D	D	B	B	D	B	B	D	D	B	D
1	rsm10000000821	239.18	189.994	B	D	D	B	B	B	B	B	B	B	B	B	B	B	B	B	B	D	D	B	B	D	B	B	D	D	B	D
1	rs32180871	239.5	189.995	B	D	D	B	B	B	B	B	B	B	B	B	B	B	B	B	B	D	D	B	B	D	B	B	D	D	B	D
1	rs32051408	239.61	190.086	B	D	D	B	B	B	B	B	B	B	B	B	B	B	B	B	B	D	D	B	B	D	B	B	D	D	B	D
1	rsm10000000822	239.72	190.121	B	D	D	B	B	B	B	B	B	B	B	B	B	B	B	B	B	D	D	B	B	D	B	B	D	D	B	D
1	rsm10000000494	239.93	190.124	B	D	D	B	B	B	B	D	B	B	B	B	B	B	B	B	B	D	D	B	B	D	B	B	D	D	B	D
1	rsm10000000495	240.04	190.124	B	D	D	B	B	B	B	D	B	B	B	B	B	B	B	B	B	D	D	B	B	D	B	B	D	D	B	D
1	rs31378221	240.15	190.125	B	D	D	B	B	B	B	D	B	B	B	B	B	B	B	B	B	D	D	B	B	D	B	B	D	D	B	D
1	rsm10000000823	240.36	190.589	B	D	D	B	B	B	B	D	B	B	B	B	B	B	B	B	B	D	D	B	B	D	B	B	D	D	B	D
1	rsm10000000824	240.47	190.605	B	D	D	B	B	B	B	D	B	B	B	B	B	B	B	B	B	D	D	B	B	D	B	B	D	D	B	D
1	rs32133051	240.57	190.668	B	D	D	B	B	B	B	D	B	B	B	B	B	B	B	B	B	D	D	B	B	D	B	B	D	D	B	D
1	rsm10000000825	240.68	190.733	B	D	D	B	B	B	B	D	B	B	B	B	B	B	B	B	B	D	D	B	B	D	B	B	D	D	B	D
1	rsm10000000496	240.9	190.759	B	D	D	B	B	B	B	D	B	B	B	B	B	B	B	B	B	D	D	B	B	D	B	B	D	D	B	D
1	rs31813445	241	191.001	B	D	D	B	B	B	B	D	B	B	B	B	B	B	B	B	B	D	D	B	B	D	B	B	D	D	B	D
1	rsm10000000826	241.11	191.206	B	D	D	B	B	B	B	D	B	B	B	B	B	B	B	B	B	D	D	B	B	D	B	B	D	D	B	D
1	rsm10000000497	241.66	191.235	B	D	D	B	B	D	B	D	B	B	D	B	B	B	B	B	B	D	D	B	B	B	B	B	D	D	B	D
1	rs6210519	241.76	191.333	B	D	D	B	B	D	B	D	B	B	D	B	B	B	B	B	B	D	D	B	B	B	B	B	D	D	B	D
1	rs31002906	241.87	191.601	B	D	D	B	B	D	B	D	B	B	D	B	B	B	B	B	B	D	D	B	B	B	B	B	D	D	B	D
1	rsm10000000827	241.98	191.643	B	D	D	B	B	D	B	D	B	B	D	B	B	B	B	B	B	D	D	B	B	B	B	B	D	D	B	D
1	rsm10000000498	242.19	191.657	B	D	D	B	B	D	B	D	B	B	D	B	B	B	B	B	B	D	D	B	B	B	B	B	D	D	B	D
1	rsm10000000502	242.3	191.669	B	D	D	B	B	D	B	D	B	B	D	B	B	B	B	B	B	D	D	B	B	B	B	B	D	D	B	D
1	rsm10000000828	242.4	191.822	B	D	D	B	B	D	B	D	B	B	D	B	B	B	B	B	B	D	D	B	B	B	B	B	D	D	B	D
1	rsm10000000829	242.62	191.823	B	D	D	B	B	D	B	D	B	B	D	B	B	B	B	B	B	D	D	B	B	B	B	B	D	D	B	D
1	rs30600086	242.83	191.901	B	D	D	B	B	D	B	D	B	B	D	B	B	B	B	B	B	D	D	B	B	B	B	B	D	D	B	D
1	rs8253327	242.94	191.908	B	D	D	B	B	D	B	D	B	B	D	B	B	B	B	B	B	D	D	B	B	B	B	B	D	D	B	D
1	rsm10000000830	243.05	191.969	B	D	D	B	B	D	B	D	B	B	D	B	B	B	B	B	B	D	D	B	B	B	B	B	D	D	B	D
1	rsm10000000503	243.48	191.969	B	D	D	D	B	D	B	D	B	B	D	B	B	B	B	B	B	D	D	D	B	B	B	B	D	D	B	D
1	rs31784615	243.59	191.97	B	D	D	D	B	D	B	D	B	B	D	B	B	B	B	B	B	D	D	D	B	B	B	B	D	D	B	D
1	rs48016635	243.69	191.979	B	D	D	D	B	D	B	D	B	B	D	B	B	B	B	B	B	D	D	D	B	B	B	B	D	D	B	D
1	rsm10000000504	243.8	192.093	B	D	D	D	B	D	B	D	B	B	D	B	B	B	B	B	B	D	D	D	B	B	B	B	D	D	B	D
1	rsm10000000831	243.91	192.134	B	D	D	D	B	D	B	D	B	B	D	B	B	B	B	B	B	D	D	D	B	B	B	B	D	D	B	D
1	rsm10000000505	244.34	192.136	B	D	D	D	B	D	B	D	B	B	D	B	B	B	B	B	B	D	D	D	B	B	B	B	D	D	B	D
1	rsm10000000506	244.45	192.136	B	D	D	D	B	D	B	D	B	B	D	B	B	B	B	B	B	D	D	D	B	B	B	B	D	D	B	D
1	rsm10000000507	244.66	192.137	B	D	D	D	B	D	B	D	B	B	D	B	B	B	B	B	B	D	D	D	B	B	B	B	D	D	B	D
1	rs30762235	244.77	192.142	B	D	D	D	B	D	B	D	B	B	D	B	B	B	B	B	B	D	D	D	B	B	B	B	D	D	B	D
1	rs50259858	244.88	192.155	B	D	D	D	B	D	B	D	B	B	D	B	B	B	B	B	B	D	D	D	B	B	B	B	D	D	B	D
1	rsm10000000832	244.98	192.187	B	D	D	D	B	D	B	D	B	B	D	B	B	B	B	B	B	D	D	D	B	B	B	B	D	D	B	D
1	rsm10000000508	245.2	192.188	B	D	D	D	B	D	B	D	B	B	D	B	B	B	B	B	B	D	D	D	B	B	B	B	D	D	B	D
1	rs30997318	245.3	192.413	B	D	D	D	B	D	B	D	B	B	D	B	B	B	B	B	B	D	D	D	B	B	B	B	D	D	B	D
1	rsm10000000833	245.41	192.422	B	D	D	D	B	D	B	D	B	B	D	B	B	B	B	B	B	D	D	D	B	B	B	B	D	D	B	D
1	rsm10000000509	245.62	192.423	B	D	D	D	B	D	B	D	B	B	D	B	B	B	B	B	B	D	D	D	B	B	B	B	D	D	B	D
1	rs33068074	245.73	192.43	B	D	D	D	B	D	B	D	B	B	D	B	B	B	B	B	B	D	D	D	B	B	B	B	D	D	B	D
1	rsm10000000834	245.84	192.515	B	D	D	D	B	D	B	D	B	B	D	B	B	B	B	B	B	D	D	D	B	B	B	B	D	D	B	D
1	rsm10000000510	246.05	192.518	B	D	D	D	B	D	B	D	B	B	D	B	B	B	B	B	B	D	D	D	D	B	B	B	D	D	B	D
1	rs32793860	246.16	192.528	B	D	D	D	B	D	B	D	B	B	D	B	B	B	B	B	B	D	D	D	D	B	B	B	D	D	B	D
1	rsm10000000835	246.27	192.746	B	D	D	D	B	D	B	D	B	B	D	B	B	B	B	B	B	D	D	D	D	B	B	B	D	D	B	D
1	rsm10000000513	246.48	192.746	B	D	D	D	D	D	B	D	B	B	D	B	B	B	B	B	B	D	D	D	D	B	B	B	D	D	B	D
1	rs13500420	246.59	192.926	B	D	D	D	D	D	B	D	B	B	D	B	B	B	B	B	B	D	D	D	D	B	B	B	D	D	B	D
1	rsm10000000836	246.8	192.933	B	D	D	D	D	D	B	D	B	B	D	B	B	B	B	B	B	D	D	D	D	B	B	B	D	D	B	D
1	rsm10000000514	247.02	192.939	B	D	D	D	D	D	B	D	B	B	D	B	B	B	B	B	B	D	D	D	D	B	B	B	D	D	B	D
1	rs30897483	247.23	192.942	B	D	D	D	D	D	B	D	B	B	D	B	B	B	B	B	B	D	D	D	D	B	B	B	D	D	B	D
1	rs13476310	247.34	193.475	B	D	D	D	D	D	B	D	B	B	D	B	B	B	B	B	B	D	D	D	D	B	B	B	D	D	B	D
1	rs31478915	247.44	193.481	B	D	D	D	D	D	B	D	B	B	D	B	B	B	B	B	B	D	D	D	D	B	B	B	D	D	B	D
1	rs33174703	247.55	193.514	B	D	D	D	D	D	B	D	B	B	D	B	B	B	B	B	B	D	D	D	D	B	B	B	D	D	B	D
1	rsm10000000837	247.66	193.627	B	D	D	D	D	D	B	D	B	B	D	B	B	B	B	B	B	D	D	D	D	B	B	B	D	D	B	D
1	rsm10000000515	247.87	194.043	B	D	D	D	D	D	B	D	B	B	D	B	B	B	B	B	B	D	D	D	D	B	B	B	D	D	B	D
1	rs30453157	247.98	194.053	B	D	D	D	D	D	B	D	B	B	D	B	B	B	B	B	B	D	D	D	D	B	B	B	D	D	B	D
1	rs13476313	248.19	194.162	B	D	D	D	D	D	B	D	B	B	D	B	B	B	B	B	B	D	D	D	D	B	B	B	D	D	B	D
1	rs45997766	248.3	194.505	B	D	D	D	D	D	B	D	B	B	D	B	B	B	B	B	B	D	D	D	D	B	B	B	D	D	B	D
1	rsm10000000838	248.41	194.636	B	D	D	D	D	D	B	D	B	B	D	B	B	B	B	B	B	D	D	D	D	B	B	B	D	D	B	D
1	rsm10000000516	248.62	194.641	B	D	D	D	D	D	B	D	D	B	D	B	B	B	B	B	B	D	D	D	D	B	B	B	D	D	B	D
1	rsm10000000839	248.73	194.641	B	D	D	D	D	D	B	D	D	B	D	B	B	B	B	B	B	D	D	D	D	B	B	B	D	D	B	D
1	rsm10000000517	249.05	194.673	B	D	D	D	D	D	B	D	D	B	D	B	B	B	B	B	B	D	D	D	D	B	B	B	D	D	B	D
1	rs32662997	249.16	194.759	B	D	D	D	D	D	B	D	D	B	D	B	B	B	B	B	B	D	D	D	D	B	B	B	D	D	B	D
1	rsm10000000840	249.26	195.356	B	D	D	D	D	D	B	D	D	B	D	B	B	B	B	B	B	D	D	D	D	B	B	B	D	D	B	D
2	rsm10000000884	0	3.19074	B	B	B	D	B	D	B	B	B	D	D	D	D	B	B	D	B	B	B	B	B	D	D	B	D	B	D	D
2	rsm10000000885	0.11	3.71171	B	B	B	D	B	D	B	B	B	D	D	D	D	B	B	D	B	B	B	B	B	D	D	B	D	B	D	D
2	rsm10000000886	0.77	4.03246	D	D	D	D	B	D	B	B	B	D	D	D	D	B	B	D	B	B	B	B	B	D	D	B	D	B	D	D
2	rsm10000001165	0.87	4.20566	D	D	D	D	B	D	B	B	B	D	D	D	D	B	B	D	B	B	B	B	B	D	D	B	D	B	D	D
2	rsm10000000887	1.77	4.29272	D	D	D	D	B	D	B	B	B	D	D	D	D	B	B	D	B	B	B	B	B	D	D	B	D	B	D	D
2	rsm10000000888	2.78	4.91661	D	D	D	D	B	D	D	B	B	B	D	D	D	B	B	D	B	B	B	B	B	D	D	B	D	B	D	D
2	rsm10000000889	2.88	5.65167	D	D	D	D	B	D	D	B	B	B	D	D	D	B	B	D	B	B	B	B	B	D	D	B	D	B	D	D
2	rs33299937	3.1	5.65301	D	D	D	D	B	D	D	B	B	B	D	D	D	B	B	D	B	B	B	B	B	D	D	B	D	B	D	D
2	rs13476332	3.21	6.31132	D	D	D	D	B	D	D	B	B	B	D	D	D	B	B	D	B	B	B	B	B	D	D	B	D	B	D	D
2	rsm10000000890	3.31	6.31177	D	D	D	D	B	D	D	B	B	B	D	D	D	B	B	D	B	B	B	B	B	D	D	B	D	B	D	D
2	rsm10000000891	3.97	7.08128	D	D	D	D	B	D	D	B	B	B	D	D	D	B	B	D	B	B	B	B	B	D	D	B	D	B	D	D
2	rsm10000000892	4.3	7.23688	B	D	D	D	B	D	D	B	B	B	D	D	D	B	B	D	B	B	B	B	B	D	D	B	D	B	D	D
2	rsm10000000893	4.4	7.56191	B	D	D	D	B	D	D	B	B	B	D	D	D	B	B	D	B	B	B	B	B	D	D	B	D	B	D	D
2	rs13476335	4.95	7.69642	B	D	D	D	B	D	D	B	B	B	D	D	D	B	B	D	B	B	B	B	B	D	D	B	D	B	D	B
2	rsm10000001166	5.17	7.87416	B	D	D	D	B	D	D	B	B	B	D	D	D	B	B	D	B	B	B	B	B	D	D	B	D	B	D	B
2	rsm10000001167	5.27	8.06986	B	D	D	D	B	D	D	B	B	B	D	D	D	B	B	D	B	B	B	B	B	D	D	B	D	B	D	B
2	rsm10000000894	5.38	8.17851	B	D	D	D	B	D	D	B	B	B	D	D	D	B	B	D	B	B	B	B	B	D	D	B	D	B	D	B
2	rsm10000000895	5.81	8.31486	B	D	D	D	B	D	D	B	B	B	D	D	D	B	B	D	B	B	B	B	B	D	B	B	D	B	D	B
2	rsm10000001168	5.92	8.49043	B	D	D	D	B	D	D	B	B	B	D	D	D	B	B	D	B	B	B	B	B	D	B	B	D	B	D	B
2	rsm10000000879	6.03	9	B	D	D	D	B	D	D	B	B	B	D	D	D	B	B	D	B	B	B	H	H	D	B	B	D	B	D	B
2	rsm10000000896	6.13	9.07635	B	D	D	D	B	D	D	B	B	B	D	D	D	B	B	D	B	B	B	D	D	D	B	B	D	B	D	B
2	rsm10000000897	6.57	9.42504	B	D	D	D	B	D	D	B	B	B	D	D	D	B	B	D	B	B	B	D	D	D	B	B	D	B	D	B
2	rsm10000000898	6.89	9.77323	B	D	D	B	B	D	D	B	B	B	D	D	D	B	B	D	B	B	B	D	D	D	B	B	D	B	D	B
2	rs33562363	7.11	9.82966	B	D	D	B	B	D	D	B	B	B	D	D	D	B	B	D	B	B	B	D	D	D	B	B	D	B	D	B
2	rsm10000001169	7.21	9.84426	B	D	D	B	B	D	D	B	B	B	D	D	D	B	B	D	B	B	B	D	D	D	B	B	D	B	D	B
2	rsm10000000899	7.76	10.253	B	D	D	B	B	D	D	B	B	B	D	D	D	B	B	D	B	B	D	D	D	D	B	B	B	B	D	B
2	rsm10000000900	8.2	10.4245	B	D	B	B	B	D	D	B	B	B	D	D	D	B	B	D	B	B	D	D	D	B	B	B	B	B	D	B
2	rsm10000001170	8.3	10.4246	B	D	B	B	B	D	D	B	B	B	D	D	D	B	B	D	B	B	D	D	D	B	B	B	B	B	D	B
2	rsm10000000901	8.52	11.1709	B	D	B	B	B	D	D	B	B	B	D	D	D	B	B	D	B	B	D	D	D	B	B	B	B	B	D	B
2	rs13476350	8.73	11.7859	B	D	B	B	D	D	D	B	B	B	D	D	D	B	B	D	B	B	D	D	D	B	B	B	B	B	D	B
2	rsm10000000902	9.05	12.0092	B	B	B	B	D	D	D	B	B	B	D	D	D	B	B	D	B	B	D	D	D	B	B	B	B	B	D	B
2	rsm10000000903	9.27	12.5734	B	B	B	B	D	D	D	B	B	D	D	D	D	B	B	D	B	B	D	D	D	B	B	B	B	B	D	B
2	rsm10000001171	9.38	12.855	B	B	B	B	D	D	D	B	B	D	D	D	D	B	B	D	B	B	D	D	D	B	B	B	B	B	D	B
2	rsm10000000904	9.7	13.2078	B	B	B	B	D	D	D	B	B	D	D	D	D	B	B	D	B	B	D	D	D	B	B	B	B	B	D	B
2	rs13476352	9.81	13.4362	B	B	B	B	D	D	D	B	B	D	D	D	D	B	B	D	B	B	D	D	D	B	B	B	B	B	D	B
2	rsm10000000905	10.02	13.6001	B	B	B	B	D	D	D	B	B	D	D	D	D	B	B	D	B	B	D	D	D	B	B	B	B	B	D	B
2	rs29825025	10.68	13.6001	B	U	B	B	D	D	D	B	B	D	D	D	D	B	B	D	B	B	D	D	D	B	B	B	B	B	D	B
2	rsm10000000906	11.69	13.8298	B	D	B	B	D	D	D	B	B	D	D	D	D	B	B	D	B	B	D	D	D	B	B	B	B	B	D	B
2	rsm10000001172	11.8	14.0012	B	D	B	B	D	D	D	B	B	D	D	D	D	B	B	D	B	B	D	D	D	B	B	B	B	B	D	B
2	rs13476355	12.12	14.3951	B	D	B	B	D	D	D	B	B	D	D	B	D	B	B	D	B	B	D	D	D	B	B	B	B	B	H	B
2	rsm10000001173	12.23	14.8734	B	D	B	B	D	D	D	B	B	D	D	B	D	B	B	D	B	B	D	D	D	B	B	B	B	B	H	B
2	rsm10000000907	12.78	14.9002	B	D	B	B	D	D	B	B	B	D	D	B	D	B	B	D	B	B	D	D	D	B	B	B	B	B	H	B
2	rsm10000000882	13.1	15	B	D	B	B	D	U	B	B	B	D	D	B	D	B	B	D	B	B	D	D	D	B	B	B	B	B	H	B
2	rsm10000000908	13.43	15.0046	B	D	B	B	D	B	B	B	B	D	D	B	D	B	B	D	B	B	D	D	D	B	B	B	B	B	H	B
2	rsm10000001174	13.64	15.1228	B	D	B	B	D	B	B	B	B	D	D	B	D	B	B	D	B	B	D	D	D	B	B	B	B	B	H	B
2	rsm10000000909	13.75	15.2419	B	D	B	B	D	B	B	B	B	D	D	B	D	B	B	D	B	B	D	D	D	B	B	B	B	B	H	B
2	rsm10000000910	14.07	15.369	B	D	B	B	D	B	B	B	B	D	D	B	D	B	B	D	B	B	D	D	D	B	B	B	B	B	H	B
2	rsm10000000911	14.18	15.8331	B	D	B	B	D	B	B	B	B	D	D	B	D	B	B	D	B	B	D	D	D	B	B	B	B	B	H	B
2	rs13476358	14.39	16.3057	B	D	B	B	D	B	B	B	B	D	D	B	D	B	B	D	B	B	D	D	D	B	B	B	B	B	H	B
2	rsm10000000912	14.5	17.4788	B	D	B	B	D	B	B	B	B	D	D	B	D	B	B	D	B	B	D	D	D	B	B	B	B	B	H	B
2	rsm10000000913	14.71	17.6686	B	D	B	B	D	B	B	B	B	D	D	B	D	B	B	D	B	B	D	D	D	B	B	B	B	B	H	B
2	rs27126014	14.82	17.8981	B	D	B	B	D	B	B	B	B	D	D	B	D	B	B	D	B	B	D	D	D	B	B	B	B	B	H	B
2	rs29503212	14.93	17.9118	B	D	B	B	D	B	B	B	B	D	D	B	D	B	B	D	B	B	D	D	D	B	B	B	B	B	H	B
2	rs27125983	15.03	17.9155	B	D	B	B	D	B	B	B	B	D	D	B	D	B	B	D	B	B	D	D	D	B	B	B	B	B	B	B
2	rsm10000001175	15.14	17.9368	B	D	B	B	D	B	B	B	B	D	D	B	D	B	B	D	B	B	D	D	D	B	B	B	B	B	B	B
2	rsm10000000914	15.25	17.9376	B	D	B	B	D	B	B	B	B	D	D	B	D	B	B	D	B	B	D	D	D	B	B	B	B	B	B	B
2	rsm10000000915	15.35	17.9378	B	D	B	B	D	B	B	B	B	D	D	B	D	B	B	D	B	B	D	D	D	B	B	B	B	B	B	B
2	rsm10000000916	15.46	17.9381	B	D	B	B	D	B	B	B	B	D	D	B	D	B	B	D	B	B	D	D	D	B	B	B	B	B	B	B
2	rsm10000000917	15.67	17.9398	B	D	B	B	D	B	B	B	B	D	D	B	D	B	B	D	B	B	D	D	D	B	B	B	B	B	B	B
2	rs27125935	15.78	17.9487	B	D	B	B	D	B	B	B	B	D	D	B	D	B	B	D	B	B	D	D	D	B	B	B	B	B	B	B
2	rsm10000001176	15.89	18.0431	B	D	B	B	D	B	B	B	B	D	D	B	D	B	B	D	B	B	D	D	D	B	B	B	B	B	B	B
2	rsm10000000918	16.1	18.069	B	D	B	B	D	B	B	B	B	D	D	B	D	B	B	D	B	B	D	D	D	B	B	B	B	B	B	B
2	rs6384589	16.21	18.2638	B	D	B	B	D	B	B	B	B	D	D	B	D	B	B	D	B	B	D	D	D	B	B	B	B	B	B	B
2	rs13476363	16.31	18.6613	B	D	B	B	D	B	B	B	B	D	D	B	D	B	B	D	B	B	D	D	D	B	B	B	B	B	B	B
2	rs27144318	16.42	18.7648	B	D	B	B	D	B	B	B	B	D	D	B	D	B	B	D	B	B	D	D	D	B	B	B	B	B	B	B
2	rsm10000000919	16.53	18.8246	B	D	B	B	D	B	B	B	B	D	D	B	D	B	B	D	B	B	D	D	D	B	B	B	B	B	B	B
2	rsm10000000920	16.63	18.826	B	D	B	B	D	B	B	B	B	D	D	B	D	B	B	D	B	B	D	D	D	B	B	B	B	B	B	B
2	rsm10000001177	16.74	18.9699	B	D	B	B	D	B	B	B	B	D	D	B	D	B	B	D	B	B	D	D	D	B	B	B	B	B	B	B
2	rsm10000001178	17.18	18.9703	B	D	B	B	D	B	B	B	D	D	D	B	D	B	B	D	B	B	D	D	D	B	B	B	B	B	B	B
2	rsm10000000921	17.28	18.9901	B	D	B	B	D	B	B	B	D	D	D	B	D	B	B	D	B	B	D	D	D	B	B	B	B	B	B	B
2	rs33092900	17.39	19.0166	B	D	B	B	D	B	B	B	D	D	D	B	D	B	B	D	B	B	D	D	D	B	B	B	B	B	B	B
2	rs13476364	17.5	19.0787	B	D	B	B	D	B	B	B	D	D	D	B	D	B	B	D	B	B	D	D	D	B	B	B	B	B	B	B
2	rs27127331	17.6	19.7161	B	D	B	B	D	B	B	B	D	D	D	B	D	B	B	D	B	B	D	D	D	B	B	B	B	B	B	B
2	rsm10000001179	17.71	19.717	B	D	B	B	D	B	B	B	D	D	D	B	D	B	B	D	B	B	D	D	D	B	B	B	B	B	B	B
2	rsm10000001180	17.92	19.7171	B	D	B	B	D	B	B	B	D	D	D	B	D	B	B	D	B	B	D	D	D	B	B	B	B	B	B	B
2	rs49733425	18.03	19.7641	B	D	B	B	D	B	B	B	D	D	D	B	D	B	B	D	B	B	D	D	D	B	B	B	B	B	B	B
2	rsm10000000922	18.14	19.864	B	D	B	B	D	B	B	B	D	D	D	B	D	B	B	D	B	B	D	D	D	B	B	B	B	B	B	B
2	rsm10000000923	18.24	19.8645	B	D	B	B	D	B	B	B	D	D	D	B	D	B	B	D	B	B	D	D	D	B	B	B	B	B	B	B
2	rsm10000000924	18.46	19.8648	B	D	B	B	D	B	B	B	D	D	D	B	D	B	B	D	B	B	D	D	D	B	B	B	B	B	B	B
2	rsm10000000925	18.56	19.8815	B	D	B	B	D	B	B	B	D	D	D	B	D	B	B	D	B	B	D	D	D	B	B	B	B	B	B	B
2	rs27140323	18.67	19.979	B	D	B	B	D	B	B	B	D	D	D	B	D	B	B	D	B	B	D	D	D	B	B	B	B	B	B	B
2	rs6292983	18.78	20.0173	B	D	B	B	D	B	B	B	D	D	D	B	D	B	B	D	B	B	D	D	D	B	B	B	B	B	B	B
2	rs27136990	18.88	20.9631	B	D	B	B	D	B	B	B	D	D	D	B	D	B	B	D	B	B	D	D	D	B	B	B	B	B	B	B
2	rs27137272	18.99	21.2363	B	D	B	B	D	B	B	B	D	D	D	B	D	B	B	D	B	B	D	D	D	B	B	B	B	B	B	B
2	rs13476379	19.1	22.8209	B	D	B	B	D	B	B	B	D	D	D	B	D	B	B	D	B	B	D	D	D	B	B	B	B	B	B	B
2	rsm10000001181	19.2	23.0689	B	D	B	B	D	B	B	B	D	D	D	B	D	B	B	D	B	B	D	D	D	B	B	B	B	B	B	B
2	rsm10000001182	19.42	23.0934	D	D	B	B	D	B	B	B	D	D	D	B	D	B	B	D	B	B	D	D	D	B	B	B	B	B	B	B
2	rs6193345	19.53	23.3438	D	D	B	B	D	B	B	B	D	D	D	B	D	B	B	D	B	B	D	D	D	B	B	B	B	B	B	B
2	rsm10000001183	19.63	23.4347	D	D	B	B	D	B	B	B	D	D	D	B	D	B	B	D	B	B	D	D	D	B	B	B	B	B	B	B
2	rsm10000000926	19.85	23.4393	D	D	B	B	D	B	B	B	D	D	D	B	D	B	B	D	B	B	D	D	D	B	B	B	B	B	B	B
2	rsm10000000927	20.06	23.6139	D	D	B	B	D	B	D	B	D	D	D	B	D	B	B	D	B	B	D	D	D	B	B	B	B	B	B	B
2	rs29866286	20.28	23.7662	D	D	B	B	D	B	D	B	D	D	D	B	D	B	B	D	B	B	D	D	D	B	B	B	B	B	B	B
2	rsm10000000928	20.38	24.0393	D	D	B	B	D	B	D	B	D	D	D	B	D	B	B	D	B	B	D	D	D	B	B	B	B	B	B	B
2	rsm10000001184	20.49	24.0744	D	D	B	B	D	B	D	B	D	D	D	B	D	B	B	D	B	B	D	D	D	B	B	B	B	B	B	B
2	rsm10000001185	20.7	24.076	D	D	B	B	D	B	D	B	D	D	D	B	D	B	B	D	B	B	D	D	D	B	B	B	B	B	B	B
2	rs27219279	20.81	24.0762	D	D	B	B	D	B	D	B	D	D	D	B	D	B	B	D	B	B	D	D	D	B	B	B	B	B	B	B
2	rs52428815	20.92	24.0936	D	D	B	B	D	B	D	B	D	D	D	B	D	B	B	D	B	B	D	D	D	B	B	B	B	B	B	B
2	rsm10000000929	21.02	24.6258	D	D	B	B	D	B	D	B	D	D	D	B	D	B	B	D	B	B	D	D	D	B	B	B	B	B	B	B
2	rsm10000000930	21.13	24.6263	D	D	B	B	D	B	D	B	D	D	D	B	D	B	B	D	B	B	D	D	D	B	B	B	B	B	B	B
2	rsm10000001186	21.24	24.6748	D	D	B	B	D	B	D	B	D	D	D	B	D	B	B	D	B	B	D	D	D	B	B	B	B	B	B	B
2	rsm10000000931	21.67	24.6752	D	D	B	B	D	B	D	B	D	D	D	B	D	B	B	B	B	B	D	D	D	B	B	B	B	B	B	B
2	rsm10000000932	21.78	24.6752	D	D	B	B	D	B	D	B	D	D	D	B	D	B	B	B	B	B	D	D	D	B	B	B	B	B	B	B
2	rsm10000000933	22.21	24.6758	D	D	B	B	D	B	D	B	D	D	D	B	D	B	B	D	B	B	D	D	D	B	B	B	B	D	B	B
2	rs33287256	22.32	24.6759	D	D	B	B	D	B	D	B	D	D	D	B	D	B	B	D	B	B	D	D	D	B	B	B	B	D	B	B
2	rs32869517	22.43	24.9169	D	D	B	B	D	B	D	B	D	D	D	B	D	B	B	D	B	B	D	D	D	B	B	B	B	D	B	B
2	rsm10000000934	22.53	24.9332	D	D	B	B	D	B	D	B	D	D	D	B	D	B	B	D	B	B	D	D	D	B	B	B	B	D	B	B
2	rsm10000001187	22.64	24.9415	D	D	B	B	D	B	D	B	D	D	D	B	D	B	B	D	B	B	D	D	D	B	B	B	B	D	B	B
2	rsm10000000935	22.96	24.9425	D	D	B	B	D	B	D	B	D	D	D	B	D	B	B	D	B	B	D	D	D	B	B	B	B	D	B	B
2	rs33279854	23.07	24.9485	D	D	B	B	D	B	D	B	D	D	D	B	D	B	B	D	B	B	D	D	D	B	B	B	B	D	B	B
2	rs13476386	23.18	24.9718	D	D	B	B	D	B	D	B	D	D	D	B	D	B	B	D	B	B	D	D	D	B	B	B	B	D	B	B
2	rs33369549	23.28	25.6303	D	D	B	B	D	B	D	B	D	D	D	B	D	B	B	D	B	B	D	D	D	B	B	B	B	D	B	B
2	rsm10000001188	23.39	25.6305	D	D	B	B	D	B	D	B	D	D	D	B	D	B	B	D	B	B	D	D	D	B	B	B	B	D	B	B
2	rsm10000000936	23.82	25.6309	D	D	B	B	D	B	D	B	D	D	D	B	D	B	B	D	B	B	D	D	D	B	B	B	B	D	B	B
2	rsm10000001189	23.93	25.6484	D	D	B	B	D	B	D	B	D	D	D	B	D	B	B	D	B	B	D	D	D	B	B	B	B	D	B	B
2	rsm10000001190	24.37	25.6495	D	D	B	B	D	D	D	B	D	D	D	B	D	B	B	D	B	B	D	D	D	B	B	B	B	D	B	B
2	rs27195273	24.47	25.6496	D	D	B	B	D	D	D	B	D	D	D	B	D	B	B	D	B	B	D	D	D	B	B	B	B	D	B	B
2	rsm10000001191	24.58	25.7785	D	D	B	B	D	D	D	B	D	D	D	B	D	B	B	D	B	B	D	D	D	B	B	B	B	D	B	B
2	rsm10000000937	24.79	25.7787	D	D	B	B	D	D	D	B	D	D	D	B	D	B	B	D	B	B	D	D	D	B	B	B	B	D	B	B
2	rsm10000001192	24.9	25.8018	D	D	B	B	D	D	D	B	D	D	D	B	D	B	B	D	B	B	D	D	D	B	B	B	B	D	B	B
2	rsm10000000938	25.12	25.8516	D	D	B	B	D	D	D	B	D	D	D	B	D	B	B	D	B	B	D	D	D	B	B	B	B	D	B	B
2	rs33136036	25.22	25.8527	D	D	B	B	D	D	D	B	D	D	D	B	D	B	B	D	B	B	D	D	D	B	B	B	B	D	B	B
2	rs13476390	25.33	25.8712	D	D	B	B	D	D	D	B	D	D	D	B	D	B	B	D	B	B	D	D	D	B	B	B	B	D	B	B
2	rsm10000000939	25.44	26.1525	D	D	B	B	D	D	D	B	D	D	D	B	D	B	B	D	B	B	D	D	D	B	B	B	B	D	B	B
2	rsm10000000940	25.54	26.1532	D	D	B	B	D	D	D	B	D	D	D	B	D	B	B	D	B	B	D	D	D	B	B	B	B	D	B	B
2	rsm10000001193	25.65	26.2768	D	D	B	B	D	D	D	B	D	D	D	B	D	B	B	D	B	B	D	D	D	B	B	B	B	D	B	B
2	rsm10000000941	25.97	26.2929	D	D	B	B	D	D	D	B	D	D	D	B	D	B	B	D	B	B	D	D	D	B	B	B	B	D	B	B
2	rsm10000000942	26.08	26.2934	D	D	B	B	D	D	D	B	D	D	D	B	D	B	B	D	B	B	D	D	D	B	B	B	B	D	B	B
2	rs33081937	26.4	26.3677	D	D	B	B	D	D	D	B	D	D	D	B	D	B	B	D	B	B	D	D	D	B	B	B	B	D	B	B
2	rsm10000000943	26.84	26.4344	D	D	B	B	D	D	D	B	D	D	D	B	B	B	B	D	B	B	D	D	D	B	B	B	B	D	B	B
2	rsm10000000944	26.94	26.4344	D	D	B	B	D	D	D	B	D	D	D	B	B	B	B	D	B	B	D	D	D	B	B	B	B	D	B	B
2	rsm10000000945	27.38	26.4345	D	D	B	B	D	D	D	B	D	D	D	B	D	B	B	D	B	B	D	D	D	B	B	B	B	D	B	B
2	rsm10000000946	27.49	26.4514	D	D	B	B	D	D	D	B	D	D	D	B	D	B	B	D	B	B	D	D	D	B	B	B	B	D	B	B
2	rs27184053	27.59	26.475	D	D	B	B	D	D	D	B	D	D	D	B	D	B	B	D	B	B	D	D	D	B	B	B	B	D	B	B
2	rsm10000001194	27.7	26.8431	D	D	B	B	D	D	D	B	D	D	D	B	D	B	B	D	B	B	D	D	D	B	B	B	B	D	B	B
2	rsm10000000947	27.91	26.8558	D	D	B	B	D	D	D	B	D	D	D	B	D	B	B	D	B	B	D	D	D	B	B	B	B	D	B	B
2	rs27185513	28.02	26.8779	D	D	B	B	D	D	D	B	D	D	D	B	D	B	B	D	B	B	D	D	D	B	B	B	B	D	B	B
2	rsm10000001195	28.13	26.9804	D	D	B	B	D	D	D	B	D	D	D	B	D	B	B	D	B	B	D	D	D	B	B	B	B	D	B	B
2	rsm10000000948	28.45	26.9808	D	D	B	B	D	D	D	B	D	D	D	B	D	B	B	D	B	B	D	D	D	B	B	B	B	D	B	B
2	rs13465578	29	27.0622	D	D	B	B	D	U	D	B	D	D	D	B	D	B	B	D	B	B	D	D	D	B	B	B	B	D	B	B
2	rsm10000000949	29.54	27.2484	D	D	B	B	D	B	D	B	D	D	D	B	D	B	B	D	B	B	D	D	D	B	B	B	B	D	B	B
2	rsm10000001196	29.65	27.9346	D	D	B	B	D	B	D	B	D	D	D	B	D	B	B	D	B	B	D	D	D	B	B	B	B	D	B	B
2	rsm10000001197	30.31	28.5014	D	D	B	B	D	B	D	B	D	D	D	B	D	B	B	D	B	B	D	D	D	B	B	D	B	D	B	B
2	rsm10000000950	30.53	28.8541	D	D	B	B	D	B	D	B	D	D	D	B	D	B	B	D	B	B	D	D	D	B	B	D	B	D	B	B
2	rs32863453	30.74	28.9698	D	D	B	B	D	B	D	B	D	D	D	B	D	B	B	D	B	B	D	D	D	B	B	D	B	D	B	B
2	rsm10000001198	31.29	29.2829	D	D	B	B	D	B	D	B	D	D	D	B	D	B	D	D	B	B	D	D	D	B	B	D	B	D	B	B
2	rsm10000000951	31.39	29.5007	D	D	B	B	D	B	D	B	D	D	D	B	D	B	D	D	B	B	D	D	D	B	B	D	B	D	B	B
2	rsm10000001199	31.5	30.0863	D	D	B	B	D	B	D	B	D	D	D	B	D	B	D	D	B	B	D	D	D	B	B	D	B	D	B	B
2	rsm10000000952	31.72	30.4154	D	D	B	B	D	B	D	B	D	D	D	B	D	B	D	D	B	B	D	D	D	B	B	D	B	D	B	B
2	rs13476408	31.93	30.441	D	D	B	B	D	B	D	B	D	D	D	B	D	B	D	D	B	B	D	D	D	B	B	D	B	D	B	B
2	rsm10000001200	32.04	30.7056	D	D	B	B	D	B	D	B	D	D	D	B	D	B	D	D	B	B	D	D	D	B	B	D	B	D	B	B
2	rsm10000001201	32.36	30.7106	D	D	B	B	D	B	D	B	D	D	D	B	D	B	D	D	B	B	D	D	D	B	B	B	B	D	B	B
2	rsm10000000953	32.47	30.711	D	D	B	B	D	B	D	B	D	D	D	B	D	B	D	D	B	B	D	D	D	B	B	B	B	D	B	B
2	rs230572488	32.57	30.7942	D	D	B	B	D	B	D	B	D	D	D	B	D	B	D	D	B	B	D	D	D	B	B	B	B	D	B	B
2	rs49829810	32.68	30.8101	D	D	B	B	D	B	D	B	D	D	D	B	D	B	D	D	B	B	D	D	D	B	B	B	B	D	B	B
2	rsm10000000954	32.79	31.4567	D	D	B	B	D	B	D	B	D	D	D	B	D	B	D	D	B	B	D	D	D	B	B	B	B	D	B	B
2	rsm10000001202	32.89	31.46	D	D	B	B	D	B	D	B	D	D	D	B	D	B	D	D	B	B	D	D	D	B	B	B	B	D	B	B
2	rsm10000001203	33.11	31.4655	B	D	B	B	D	B	D	B	D	D	D	B	D	B	D	D	B	B	D	D	D	B	B	B	B	D	B	B
2	rsm10000001204	33.32	31.687	B	D	B	B	D	B	D	B	D	D	D	B	D	B	D	D	B	B	D	D	D	B	B	B	B	D	B	B
2	rsm10000000955	33.43	31.7523	B	D	B	B	D	B	D	B	D	D	D	B	D	B	D	D	B	B	D	D	D	B	B	B	B	D	B	B
2	rs13476413	33.54	31.8227	B	D	B	B	D	B	D	B	D	D	D	B	D	B	D	D	B	B	D	D	D	B	B	B	B	D	B	B
2	rs33371101	33.64	31.8363	B	D	B	B	D	B	D	B	D	D	D	B	D	B	D	D	B	B	D	D	D	B	B	B	B	D	B	B
2	rs13474428	33.75	32.4026	B	D	B	B	D	B	D	B	D	D	D	B	D	B	D	D	B	B	D	D	D	B	B	B	B	D	B	B
2	rsm10000000956	33.96	32.4693	B	D	B	B	D	B	D	B	D	D	D	B	D	B	D	D	B	B	D	D	D	B	B	B	B	D	B	B
2	rsm10000001205	34.07	32.5305	B	D	B	B	D	B	D	B	D	D	D	B	D	B	D	D	B	B	D	D	D	B	B	B	B	D	B	B
2	rsm10000000957	34.29	32.586	B	D	B	B	D	B	D	B	D	D	D	B	D	B	D	D	B	B	D	D	D	B	B	B	B	D	B	B
2	rsm10000000958	34.39	32.6036	B	D	B	B	D	B	D	B	D	D	D	B	D	B	D	D	B	B	D	D	D	B	B	B	B	D	B	B
2	rs13459060	34.5	32.6149	B	D	B	B	D	B	D	B	D	D	D	B	D	B	D	D	B	B	D	D	D	B	B	B	B	D	B	B
2	rs28204077	34.61	32.6516	B	D	B	B	D	B	D	B	D	D	D	B	D	B	D	D	B	B	D	D	D	B	B	B	B	D	B	B
2	rs13476419	34.71	33.45	B	D	B	B	D	B	D	B	D	D	D	B	D	B	D	D	B	B	D	D	D	B	B	B	B	D	B	B
2	rsm10000000959	34.93	33.4521	B	D	B	B	D	B	D	B	D	D	D	B	D	B	D	D	B	B	D	D	D	B	B	B	B	D	B	B
2	rs32942981	35.03	33.607	B	D	B	B	D	B	D	B	D	D	D	B	D	B	D	D	B	B	D	D	D	B	B	B	B	D	B	B
2	rs33645392	35.14	33.8792	B	D	B	B	D	B	D	B	D	D	D	B	D	B	D	D	B	B	D	D	D	B	B	B	B	D	B	B
2	rsm10000001206	35.25	33.8867	B	D	B	B	D	B	D	B	D	D	D	B	D	B	D	D	B	B	D	D	D	B	B	B	B	D	B	B
2	rsm10000001207	35.46	33.8868	B	D	B	B	D	B	D	B	D	D	D	B	D	B	D	D	B	B	D	D	D	B	B	B	B	D	B	B
2	rs29963019	35.57	33.9307	B	D	B	B	D	B	D	B	D	D	D	B	D	B	D	D	B	B	D	D	D	B	B	B	B	D	B	B
2	rs261548625	35.67	34.0735	B	D	B	B	D	B	D	B	D	D	D	B	D	B	D	D	B	B	D	D	D	B	B	B	B	D	B	B
2	rs13476423	35.89	34.1348	B	D	B	B	D	B	D	B	D	D	D	B	D	B	D	D	B	B	D	D	D	B	B	B	B	D	B	B
2	rsm10000001208	36.1	34.2479	B	D	B	B	D	B	D	B	D	D	D	B	D	B	D	D	B	B	D	D	D	B	B	B	B	D	B	B
2	rsm10000001209	36.32	34.2977	B	D	B	B	D	B	D	B	D	D	D	B	D	B	D	D	B	B	D	D	D	B	B	B	B	D	B	B
2	rsm10000000960	36.42	34.5165	B	D	B	B	D	B	D	B	D	D	D	B	D	B	D	D	B	B	D	D	D	B	B	B	B	D	B	B
2	rs13476425	36.64	34.6235	B	D	B	B	D	B	D	B	D	D	D	B	D	B	D	D	B	B	D	D	D	B	B	B	B	D	B	B
2	rsm10000000961	36.85	34.994	B	D	B	B	D	B	D	B	D	D	D	B	D	B	D	D	B	B	D	D	D	B	B	B	B	D	B	B
2	rsm10000001210	37.07	34.9956	B	D	B	B	D	B	D	B	D	D	D	B	D	B	D	D	B	B	D	D	D	B	B	B	B	D	B	B
2	rsm10000000962	37.18	35.008	B	D	B	B	D	B	D	B	D	D	D	B	D	B	D	D	B	B	D	D	D	B	B	B	B	D	B	B
2	rs13476427	37.39	35.0136	B	D	B	B	D	B	D	B	D	D	D	B	D	B	D	D	B	B	D	D	D	B	B	B	B	D	B	B
2	rs33169514	37.5	35.0161	B	D	B	B	D	B	D	B	D	D	D	B	D	B	D	D	B	B	D	D	D	B	B	B	B	D	B	B
2	rsm10000000963	37.71	35.2002	B	D	B	B	D	B	D	B	D	D	D	B	D	B	D	D	B	B	D	D	D	B	B	B	B	D	B	B
2	rsm10000000964	37.93	35.2533	B	D	B	B	D	B	D	B	D	D	D	B	D	B	D	D	B	B	D	D	D	B	B	B	B	D	B	B
2	rsm10000000965	38.03	35.2925	B	D	B	B	D	B	D	B	D	D	D	B	D	B	D	D	B	B	D	D	D	B	B	B	B	D	B	B
2	rsm10000000966	38.47	35.3783	B	D	B	B	D	B	D	B	D	D	D	B	D	B	D	D	D	D	D	D	D	B	B	B	B	D	B	B
2	rs13476429	38.68	35.3971	B	D	B	B	D	B	D	B	D	D	D	B	D	B	D	D	D	D	D	D	D	B	B	B	B	D	B	B
2	rsm10000000967	39.23	35.6403	D	D	B	B	D	B	D	B	D	D	D	B	D	B	D	D	D	D	D	D	D	B	B	B	B	D	B	B
2	rsm10000000968	39.44	35.9222	D	D	B	B	D	B	D	B	D	D	D	B	D	B	D	D	D	D	D	D	D	B	B	B	B	D	B	B
2	rs29781174	39.55	36.0979	D	D	B	B	D	B	D	B	D	D	D	B	D	B	D	D	D	D	D	D	D	B	B	B	B	D	B	B
2	rs3699934	39.76	36.1017	D	D	B	B	D	B	D	B	D	D	D	B	D	B	D	D	D	D	D	D	D	B	B	B	B	D	B	B
2	rsm10000001211	39.87	36.132	D	D	B	B	D	B	D	B	D	D	D	B	D	B	D	D	D	D	D	D	D	B	B	B	B	D	B	B
2	rsm10000000969	39.98	36.1407	D	D	B	B	D	B	D	B	D	D	D	B	D	B	D	D	D	D	D	D	D	B	B	B	B	D	B	B
2	rsm10000000970	40.08	36.165	D	D	B	B	D	B	D	B	D	D	D	B	D	B	D	D	D	D	D	D	D	B	B	B	B	D	B	B
2	rs27159829	40.3	36.2134	D	D	B	B	D	B	D	B	D	D	D	B	D	B	D	D	D	D	D	D	D	B	B	B	B	D	B	B
2	rs13476435	40.41	37.4297	D	D	B	B	D	B	D	B	D	D	D	B	D	B	D	D	D	D	D	D	D	B	B	B	B	D	B	B
2	rs3709811	40.51	37.6571	D	D	B	B	D	B	D	B	D	D	D	B	D	B	D	D	D	D	D	D	D	B	B	B	B	D	B	B
2	rs29522142	40.62	38.1637	D	D	B	B	D	B	D	B	D	D	D	B	D	B	D	D	D	D	D	D	D	B	B	B	B	D	B	B
2	rs32903643	40.83	38.5715	D	D	B	B	D	B	D	B	D	D	D	B	D	B	D	D	D	D	D	D	D	B	B	B	B	D	B	B
2	rs27145737	40.94	39.5071	D	D	B	B	D	B	D	B	D	D	D	B	D	B	D	D	D	D	D	D	D	B	B	B	B	D	B	B
2	rsm10000000971	41.05	39.7124	D	D	B	B	D	B	D	B	D	D	D	B	D	B	D	D	D	D	D	D	D	B	B	B	B	D	B	B
2	rsm10000001212	41.15	39.8821	D	D	B	B	D	B	D	B	D	D	D	B	D	B	D	D	D	D	D	D	D	B	B	B	B	D	B	B
2	rsm10000000972	41.37	39.8833	D	D	B	B	D	B	D	B	D	D	D	B	D	B	D	D	D	D	D	D	D	B	B	B	B	D	B	B
2	rs27206251	41.47	40.0126	D	D	B	B	D	B	D	B	D	D	D	B	D	B	D	D	D	D	D	D	D	B	B	B	B	D	B	B
2	rsm10000001213	41.58	40.3038	D	D	B	B	D	B	D	B	D	D	D	B	D	B	D	D	D	D	D	D	D	B	B	B	B	D	B	B
2	rsm10000000973	41.8	40.3044	D	D	B	B	D	B	D	B	D	D	D	B	D	B	D	D	D	D	D	D	D	B	B	B	B	D	B	B
2	rs6323034	41.9	40.3409	D	D	B	B	D	B	D	B	D	D	D	B	D	B	D	D	D	D	D	D	D	B	B	B	B	D	B	B
2	rs29971702	42.01	40.7619	D	D	B	B	D	B	D	B	D	D	D	B	D	B	D	D	D	D	D	D	D	B	B	B	B	D	B	B
2	rsm10000001214	42.12	40.8105	D	D	B	B	D	B	D	B	D	D	D	B	D	B	D	D	D	D	D	D	D	B	B	B	B	D	B	B
2	rsm10000000974	42.33	40.8118	D	D	B	B	D	B	D	B	D	D	D	B	D	B	D	D	D	D	D	D	D	B	B	B	B	D	B	B
2	rs13476452	42.44	40.928	D	D	B	B	D	B	D	B	D	D	D	B	D	B	D	D	D	D	D	D	D	B	B	B	B	D	B	B
2	rsm10000001215	42.54	41.0196	D	D	B	B	D	B	D	B	D	D	D	B	D	B	D	D	D	D	D	D	D	B	B	B	B	D	B	B
2	rsm10000000975	42.76	41.0221	D	D	B	B	D	B	D	B	D	D	D	B	D	B	D	D	D	D	D	D	D	B	B	B	B	D	B	B
2	rs50161039	42.86	41.03	D	D	B	B	D	B	D	B	D	D	D	B	D	B	D	D	D	D	D	D	D	B	B	B	B	D	B	B
2	rsm10000000976	42.97	41.4813	D	D	B	B	D	B	D	B	D	D	D	B	D	B	D	D	D	D	D	D	D	B	B	B	B	D	B	B
2	rsm10000001216	43.08	41.4988	D	D	B	B	D	B	D	B	D	D	D	B	D	B	D	D	D	D	D	D	D	B	B	B	B	D	B	B
2	rsm10000001217	43.18	41.4993	D	D	B	B	D	B	D	B	D	D	D	B	D	B	D	D	D	D	D	D	D	B	B	B	B	D	B	B
2	rs32887404	43.4	41.6214	D	D	B	B	D	B	D	B	D	D	D	B	D	B	D	D	D	D	D	D	D	B	B	B	B	D	B	B
2	rsm10000001218	43.51	41.6232	D	D	B	B	D	B	D	B	D	D	D	B	D	B	D	D	D	D	D	D	D	B	B	B	B	D	B	B
2	rsm10000001219	43.72	41.6238	D	D	B	B	D	B	D	B	D	D	D	B	D	B	D	D	D	D	D	D	D	B	B	B	B	D	B	B
2	rsm10000000977	43.83	41.624	D	D	B	B	D	B	D	B	D	D	D	B	D	B	D	D	D	D	D	D	D	B	B	B	B	D	B	B
2	rs27129544	44.15	41.626	D	D	B	B	D	B	D	B	D	D	D	B	D	B	D	D	D	D	D	D	D	B	B	B	B	D	B	B
2	rs27142415	44.26	42.3747	D	D	B	B	D	B	D	B	D	D	D	B	D	B	D	D	D	D	D	D	D	B	B	B	B	D	B	B
2	rsm10000001220	44.36	42.5538	D	D	B	B	D	B	D	B	D	D	D	B	D	B	D	D	D	D	D	D	D	B	B	B	B	D	B	B
2	rs27157469	44.91	42.5566	D	D	B	B	D	D	D	B	D	D	D	B	D	B	D	D	D	D	D	D	D	B	B	B	B	D	B	B
2	rs51648516	45.02	42.6695	D	D	B	B	D	D	D	B	D	D	D	B	D	B	D	D	D	D	D	D	D	B	B	B	B	D	B	B
2	rs27142127	45.12	42.6742	D	D	B	B	D	D	D	B	D	D	D	B	D	B	D	D	D	D	D	D	D	B	B	B	B	D	B	B
2	rsm10000001221	45.23	43.5519	D	D	B	B	D	D	D	B	D	D	D	B	D	B	D	D	D	D	D	D	D	B	B	B	B	D	B	B
2	rsm10000000978	45.55	43.5743	D	D	B	B	D	D	D	B	D	D	D	B	D	B	D	D	D	D	D	D	D	B	B	B	B	D	B	B
2	rs27141972	45.66	43.6322	D	D	B	B	D	D	D	B	D	D	D	B	D	B	D	D	D	D	D	D	D	B	B	B	B	D	B	B
2	rs45805909	45.77	43.6937	D	D	B	B	D	D	D	B	D	D	D	B	D	B	D	D	D	D	D	D	D	B	B	B	B	D	B	B
2	rsm10000001222	45.87	43.8471	D	D	B	B	D	D	D	B	D	D	D	B	D	B	D	D	D	D	D	D	D	B	B	B	B	D	B	B
2	rsm10000000979	46.09	43.8473	D	D	B	B	D	D	D	B	D	D	D	B	D	B	D	D	D	D	D	D	D	B	B	B	B	D	B	B
2	rs33052660	46.2	43.8489	D	D	B	B	D	D	D	B	D	D	D	B	D	B	D	D	D	D	D	D	D	B	B	B	B	D	B	B
2	rsm10000000980	46.41	43.873	D	D	B	B	D	D	D	B	D	D	D	B	D	B	D	D	D	D	D	D	D	B	B	B	B	D	B	B
2	rsm10000001223	46.52	43.9519	D	D	B	B	D	D	D	B	D	D	D	B	D	B	D	D	D	D	D	D	D	B	B	B	B	D	B	B
2	rsm10000000981	46.73	43.9547	D	D	B	B	D	D	D	B	D	D	D	B	D	B	D	D	D	D	D	D	D	B	B	B	B	D	B	B
2	rs13476466	46.95	43.978	D	D	B	B	D	D	D	B	D	D	D	B	D	B	D	D	D	D	D	D	D	B	B	B	B	D	B	B
2	rsm10000001224	47.27	44.3411	D	D	B	B	D	D	D	B	D	D	D	B	D	B	D	D	D	D	D	D	D	B	B	B	B	D	B	B
2	rs27123557	47.59	44.3429	D	D	B	B	D	D	D	B	D	D	D	B	D	B	D	D	D	D	D	D	D	B	B	B	B	D	B	B
2	rsm10000000982	47.81	44.3951	D	D	B	B	D	D	D	B	D	D	D	B	D	B	D	D	D	D	D	D	D	B	B	B	B	D	B	B
2	rs13476467	48.13	44.4018	D	D	B	B	D	D	D	B	D	D	D	B	D	B	D	D	D	D	D	D	D	B	B	B	B	D	B	B
2	rsm10000001225	48.24	44.4061	D	D	B	B	D	D	D	B	D	D	D	B	D	B	D	D	D	D	D	D	D	B	B	B	B	D	B	B
2	rsm10000000983	48.79	44.4715	D	D	B	B	D	D	D	B	D	D	D	B	D	B	D	D	D	D	D	D	D	B	B	B	B	D	B	B
2	rsm10000001226	48.89	44.4746	D	D	B	B	D	D	D	B	D	D	D	B	D	B	D	D	D	D	D	D	D	B	B	B	B	D	B	B
2	rs27156828	49.22	44.4795	D	D	B	B	D	D	D	B	D	D	D	B	D	B	D	D	D	D	D	D	D	B	B	B	B	D	B	B
2	rsm10000000984	49.43	44.4844	D	D	B	B	D	D	D	B	D	D	D	B	D	B	D	D	D	D	D	D	D	B	B	B	B	D	B	B
2	rs27156779	49.54	44.5239	D	D	B	B	D	D	D	B	D	D	D	B	D	B	D	D	D	D	D	D	D	B	B	B	B	D	B	B
2	rsm10000000985	49.64	44.5875	D	D	B	B	D	D	D	B	D	D	D	B	D	B	D	D	D	D	D	D	D	B	B	B	B	D	B	B
2	rs27157693	49.75	45.0565	D	D	B	B	D	D	D	B	D	D	D	B	D	B	D	D	D	D	D	D	D	B	B	B	B	D	B	B
2	rsm10000000986	49.86	45.0664	D	D	B	B	D	D	D	B	D	D	D	B	D	B	D	D	D	D	D	D	D	B	B	B	B	D	B	B
2	rsm10000001227	49.96	45.1311	D	D	B	B	D	D	D	B	D	D	D	B	D	B	D	D	D	D	D	D	D	B	B	B	B	D	B	B
2	rsm10000001228	50.18	45.1319	D	D	B	B	D	D	D	B	D	D	D	B	D	B	D	D	D	D	D	D	D	B	B	B	B	D	B	B
2	rsm10000000987	50.29	45.1346	D	D	B	B	D	D	D	B	D	D	D	B	D	B	D	D	D	D	D	D	D	B	B	B	B	D	B	B
2	rs27142767	50.39	45.1571	D	D	B	B	D	D	D	B	D	D	D	B	D	B	D	D	D	D	D	D	D	B	B	B	B	D	B	B
2	rs33464767	50.5	45.5299	D	D	B	B	D	D	D	B	D	D	D	B	D	B	D	D	D	D	D	D	D	B	B	B	B	D	B	B
2	rs29626286	50.71	45.5328	D	D	B	B	D	D	D	B	D	D	D	B	D	B	D	D	D	D	D	D	D	B	B	B	B	D	B	B
2	rsm10000001229	50.82	45.6189	D	D	B	B	D	D	D	B	D	D	D	B	D	B	D	D	D	D	D	D	D	B	B	B	B	D	B	B
2	rsm10000001230	51.14	45.6198	D	D	B	B	D	D	D	B	D	D	D	B	D	B	B	D	D	D	D	D	D	B	B	B	B	D	B	B
2	rs27918174	51.25	45.6223	D	D	B	B	D	D	D	B	D	D	D	B	D	B	B	D	D	D	D	D	D	B	B	B	B	D	B	B
2	rsm10000000988	51.47	45.9395	D	D	B	B	D	D	D	B	D	D	D	B	D	B	B	D	D	D	D	D	D	B	B	B	B	D	B	B
2	rs13476473	51.57	46.0711	D	D	B	B	D	D	D	B	D	D	D	B	D	B	B	D	D	D	D	D	D	B	B	B	B	D	B	B
2	rsm10000000989	51.68	46.1346	D	D	B	B	D	D	D	B	D	D	D	B	D	B	B	D	D	D	D	D	D	B	B	B	B	D	B	B
2	rsm10000001231	51.79	46.153	D	D	B	B	D	D	D	B	D	D	D	B	D	B	B	D	D	D	D	D	D	B	B	B	B	D	B	B
2	rsm10000000990	52.22	46.1544	D	D	B	B	D	D	B	B	D	D	D	B	D	B	B	D	D	D	D	B	B	B	B	B	B	D	B	B
2	rs27947458	52.33	46.1958	D	D	B	B	D	D	B	B	D	D	D	B	D	B	B	D	D	D	D	B	B	B	B	B	B	D	B	B
2	rsm10000000991	52.43	46.2102	D	D	B	B	D	D	B	B	D	D	D	B	D	B	B	D	D	D	D	B	B	B	B	B	B	D	B	B
2	rs3711308	52.65	46.229	D	D	B	B	D	D	B	B	D	D	D	B	D	B	B	D	D	D	D	B	B	B	B	B	B	D	B	B
2	rsm10000000992	52.86	46.7025	D	D	B	B	D	D	B	B	D	D	D	B	D	B	B	D	D	D	D	B	B	B	B	B	B	D	B	B
2	rsm10000001232	52.97	47.141	D	D	B	B	D	D	B	B	D	D	D	B	D	B	B	D	D	D	D	B	B	B	B	B	B	D	B	B
2	rsm10000001233	53.18	47.1428	D	D	B	B	D	D	B	B	D	D	D	B	D	B	B	D	D	D	D	B	B	B	B	B	B	D	B	B
2	rsm10000000993	53.29	47.1439	D	D	B	B	D	D	B	B	D	D	D	B	D	B	B	D	D	D	D	B	B	B	B	B	B	D	B	B
2	rs29722660	53.4	47.1597	D	D	B	B	D	D	B	B	D	D	D	B	D	B	B	D	D	D	D	B	B	B	B	B	B	D	B	B
2	rs6265423	53.5	47.1646	D	D	B	B	D	D	B	B	D	D	D	B	D	B	B	D	D	D	D	B	B	B	B	B	B	D	B	B
2	rs48903266	53.61	47.999	D	D	B	B	D	D	B	B	D	D	D	B	D	B	B	D	D	D	D	B	B	B	B	B	B	D	B	B
2	rs27908812	53.72	47.9996	D	D	B	B	D	D	B	B	D	D	D	B	D	B	B	D	D	D	D	B	B	B	B	B	B	D	B	B
2	rs27952986	53.82	48.4627	D	D	B	B	D	D	B	B	D	D	D	B	D	B	B	D	D	D	D	B	B	B	B	B	B	D	B	B
2	rs46538890	53.93	48.7517	D	D	B	B	D	D	B	B	D	D	D	B	D	B	B	D	D	D	D	B	B	B	B	B	B	D	B	B
2	rsm10000000994	54.14	48.8563	D	D	B	B	D	D	B	B	D	D	D	B	D	B	B	D	D	D	D	B	B	B	B	B	B	D	B	B
2	rsm10000001234	54.25	49.5981	D	D	B	B	D	D	B	B	D	D	D	B	D	B	B	D	D	D	D	B	B	B	B	B	B	D	B	B
2	rsm10000000995	54.47	49.8821	D	D	B	B	D	D	B	B	D	D	B	B	D	B	B	D	D	D	D	B	B	B	B	B	B	D	B	B
2	rs27901995	54.57	50.6407	D	D	B	B	D	D	B	B	D	D	B	B	D	B	B	D	D	D	D	B	B	B	B	B	B	D	B	B
2	rs28328937	54.68	50.6601	D	D	B	B	D	D	B	B	D	D	B	B	D	B	B	D	D	D	D	B	B	B	B	B	B	D	B	B
2	rs47816996	54.79	50.745	D	D	B	B	D	D	B	B	D	D	B	B	D	B	B	D	D	D	D	B	B	B	B	B	B	D	B	B
2	rsm10000000996	54.89	50.8123	D	D	B	B	D	D	B	B	D	D	B	B	D	B	B	D	D	D	D	B	B	B	B	B	B	D	B	B
2	rsm10000000997	55.11	50.8124	D	D	B	B	D	D	B	B	D	D	B	B	D	B	B	D	D	D	D	B	B	B	B	B	B	D	B	B
2	rsm10000000998	55.21	50.9111	D	D	B	B	D	D	B	B	D	D	B	B	D	B	B	D	D	D	D	B	B	B	B	B	B	D	B	B
2	rsm10000001235	55.32	50.9442	D	D	B	B	D	D	B	B	D	D	B	B	D	B	B	D	D	D	D	B	B	B	B	B	B	D	B	B
2	rsm10000001236	55.43	50.9443	D	D	B	B	D	D	B	B	D	D	B	B	D	B	B	D	D	D	D	B	B	B	B	B	B	D	B	B
2	rsm10000001237	55.53	51.2726	D	D	B	B	D	D	B	B	D	D	B	B	D	B	B	D	D	D	D	B	B	B	B	B	B	D	B	B
2	rsm10000001238	55.75	51.2728	D	D	B	B	D	D	B	B	D	D	B	B	D	B	B	D	D	D	D	B	B	B	B	B	B	D	B	B
2	rsm10000000999	55.85	51.2745	D	D	B	B	D	D	B	B	D	D	B	B	D	B	B	D	D	D	D	B	B	B	B	B	B	D	B	B
2	rs48302907	55.96	51.3132	D	D	B	B	D	D	B	B	D	D	B	B	D	B	B	D	D	D	D	B	B	B	B	B	B	D	B	B
2	rs27929487	56.07	51.3195	D	D	B	B	D	D	B	B	D	D	B	B	D	B	B	D	D	D	D	B	B	B	B	B	B	D	B	B
2	rs27929347	56.17	51.3859	D	D	B	B	D	D	B	B	D	D	B	B	D	B	B	D	D	D	D	B	B	B	B	B	B	D	B	B
2	rs3720957	56.28	51.3968	D	D	B	B	D	D	B	B	D	D	B	B	D	B	B	D	D	D	D	B	B	B	B	B	B	D	B	B
2	rs3706153	56.39	51.4155	D	D	B	B	D	D	B	B	D	D	B	B	D	B	B	D	D	D	D	B	B	B	B	B	B	D	B	B
2	rs33185243	56.49	51.6543	D	D	B	B	D	D	B	B	D	D	B	B	D	B	B	D	D	D	D	B	B	B	B	B	B	D	B	B
2	rsm10000001000	56.6	52.146	D	D	B	B	D	D	B	B	D	D	B	B	D	B	B	D	D	D	D	B	B	B	B	B	B	D	B	B
2	rs27897848	56.71	52.3067	D	D	B	B	D	D	B	B	D	D	B	B	D	B	B	D	D	D	D	B	B	B	B	B	B	D	B	B
2	rsm10000001239	56.81	52.3923	D	D	B	B	D	D	B	B	D	D	B	B	D	B	B	D	D	D	D	B	B	B	B	B	B	D	B	B
2	rsm10000001240	57.03	52.393	D	D	B	B	D	D	B	B	D	D	B	B	D	B	B	D	D	D	D	B	B	B	B	B	B	D	B	B
2	rs29909943	57.13	52.3937	D	D	B	B	D	D	B	B	D	D	B	B	D	B	B	D	D	D	D	B	B	B	B	B	B	D	B	B
2	rsm10000001001	57.24	52.4053	D	D	B	B	D	D	B	B	D	D	B	B	D	B	B	D	D	D	D	B	B	B	B	B	B	D	B	B
2	rs33671001	57.35	52.4268	D	D	B	B	D	D	B	B	D	D	B	B	D	B	B	D	D	D	D	B	B	B	B	B	B	D	B	B
2	rs13476499	57.56	52.4337	D	D	B	B	D	D	B	B	D	D	B	B	D	B	B	D	D	D	D	B	B	B	B	B	B	D	B	B
2	rsm10000001241	57.67	52.6222	D	D	B	B	D	D	B	B	D	D	B	B	D	B	B	D	D	D	D	B	B	B	B	B	B	D	B	B
2	rsm10000001242	57.88	52.6205	D	D	B	B	D	D	B	B	D	D	B	B	D	B	B	D	D	D	D	B	B	B	B	B	B	D	B	B
2	rs33083288	58.1	52.6252	D	D	B	B	D	D	B	B	D	D	B	B	D	B	B	D	D	D	D	B	B	B	B	B	B	D	B	B
2	rs27927606	58.21	52.6468	D	D	B	B	D	D	B	B	D	D	B	B	D	B	B	D	D	D	D	B	B	B	B	B	B	D	B	B
2	rsm10000001243	58.31	52.655	D	D	B	B	D	D	B	B	D	D	B	B	D	B	B	D	D	D	D	B	B	B	B	B	B	D	B	B
2	rsm10000001244	58.53	52.6556	D	D	B	B	D	D	B	B	D	D	B	B	D	B	B	D	D	D	D	B	B	B	B	B	B	D	B	B
2	rsm10000001245	58.74	52.6823	D	D	B	B	D	D	B	B	D	D	B	B	D	B	B	D	D	D	D	B	B	B	B	B	B	D	B	B
2	rs27912607	58.85	52.7672	D	D	B	B	D	D	B	B	D	D	B	B	D	B	B	D	D	D	D	B	B	B	B	B	B	D	B	B
2	rsm10000001246	58.95	52.7797	D	D	B	B	D	D	B	B	D	D	B	B	D	B	B	D	D	D	D	B	B	B	B	B	B	D	B	B
2	rsm10000001247	59.06	52.7933	D	D	B	B	D	D	B	B	D	D	B	B	D	B	B	D	D	D	D	B	B	B	B	B	B	D	B	B
2	rs27913440	59.17	53.0503	D	D	B	B	D	D	B	B	D	D	B	B	D	B	B	D	D	D	D	B	B	B	B	B	B	D	B	B
2	rsm10000001248	59.27	53.1213	D	D	B	B	D	D	B	B	D	D	B	B	D	B	B	D	D	D	D	B	B	B	B	B	B	D	B	B
2	rsm10000001249	59.49	53.1221	D	D	B	B	D	D	B	B	D	D	B	B	D	B	B	D	D	D	D	B	B	B	B	B	B	D	B	B
2	rs13476503	59.6	53.1836	D	D	B	B	D	D	B	B	D	D	B	B	D	B	B	D	D	D	D	B	B	B	B	B	B	D	B	B
2	rs47801450	59.7	54.9364	D	D	B	B	D	D	B	B	D	D	B	B	D	B	B	D	D	D	D	B	B	B	B	B	B	D	B	B
2	rsm10000001250	59.81	55.0582	D	D	B	B	D	D	B	B	D	D	B	B	D	B	B	D	D	D	D	B	B	B	B	B	B	D	B	B
2	rs27908481	61.44	55.0924	D	D	B	B	D	B	B	B	B	D	B	B	B	B	B	D	D	D	D	B	B	B	B	B	B	D	B	B
2	rsm10000001251	61.54	55.0924	D	D	B	B	D	B	B	B	B	D	B	B	B	B	B	D	D	D	D	B	B	B	B	B	B	D	B	B
2	rsm10000001252	61.87	55.0968	D	D	B	B	D	B	B	B	B	D	B	B	B	B	B	D	D	D	D	B	B	B	B	B	B	D	B	B
2	rs6201706	61.97	55.4139	D	D	B	B	D	B	B	B	B	D	B	B	B	B	B	D	D	D	D	B	B	B	B	B	B	D	B	B
2	rs6247544	62.08	57.3152	D	D	B	B	D	B	B	B	B	D	B	B	B	B	B	D	D	D	D	B	B	B	B	B	B	D	B	B
2	rs29714894	62.19	57.6589	D	D	B	B	D	B	B	B	B	D	B	B	B	B	B	D	D	D	D	B	B	B	B	B	B	D	B	B
2	rs3663027	62.51	57.6599	D	D	B	B	D	B	B	B	B	D	B	B	B	B	B	D	D	D	D	B	B	B	B	B	B	D	B	B
2	rs27923118	62.73	57.8	D	D	B	B	D	B	B	B	B	D	B	B	B	B	B	D	D	D	D	B	B	B	B	B	B	D	B	B
2	rsm10000001002	62.83	57.8148	D	D	B	B	D	B	B	B	B	D	B	B	B	B	B	D	D	D	D	B	B	B	B	B	B	D	B	B
2	rsm10000001379	62.94	57.8635	D	D	B	B	D	B	B	B	B	D	B	B	B	B	B	D	D	D	D	B	B	B	B	B	B	D	B	B
2	rsm10000001380	63.49	57.8641	D	D	B	D	D	B	B	B	B	D	B	B	D	B	B	D	D	D	D	B	B	B	B	B	B	D	B	B
2	rs48958172	63.81	57.8649	D	D	B	D	D	B	B	B	B	D	B	B	D	B	B	D	D	D	D	B	B	B	B	B	B	D	B	B
2	rsm10000001381	64.13	57.8774	D	D	B	D	D	B	B	B	B	D	B	B	D	B	B	D	D	D	D	B	B	B	B	B	B	D	B	B
2	rsm10000001382	64.46	57.8984	D	D	B	D	D	B	B	B	B	D	B	B	D	B	B	D	D	D	D	B	B	D	B	B	B	D	B	B
2	rs13476520	64.56	58.0094	D	D	B	D	D	B	B	B	B	D	B	B	D	B	B	D	D	D	D	B	B	D	B	B	B	D	B	B
2	rs3672719	64.67	58.1896	D	D	B	D	D	B	B	B	B	D	B	B	D	B	B	D	D	D	D	B	B	D	B	B	B	D	B	B
2	rsm10000001383	64.78	58.5139	D	D	B	D	D	B	B	B	B	D	B	B	D	B	B	D	D	D	D	B	B	D	B	B	B	D	B	B
2	rsm10000001384	64.99	58.6596	D	D	B	D	D	B	B	B	B	D	B	B	D	B	B	D	D	D	D	B	B	D	B	B	B	D	B	B
2	rs13476526	65.1	59.2264	D	D	B	D	D	B	B	B	B	D	B	B	D	B	B	D	D	D	D	B	B	D	B	B	B	D	B	B
2	rsm10000001385	65.53	59.3138	D	D	B	D	D	B	B	B	B	D	B	B	D	B	B	D	D	D	D	B	B	D	B	B	B	D	B	B
2	rsm10000001386	66.19	59.5435	D	D	B	D	D	B	B	B	B	D	B	B	D	B	B	D	D	D	D	B	B	B	B	B	B	D	B	B
2	rsm10000001387	66.3	59.6312	D	D	B	D	D	B	B	B	B	D	B	B	D	B	B	D	D	D	D	B	B	B	B	B	B	D	B	B
2	rsm10000001388	66.62	59.6763	D	D	B	D	D	B	B	B	B	D	B	B	D	B	B	D	D	D	D	B	B	B	B	B	B	D	B	B
2	rsm10000001389	67.06	59.9167	D	D	B	D	D	B	B	B	B	D	B	B	D	B	B	D	D	D	D	B	B	B	B	B	B	D	B	B
2	rs13476531	67.27	60.4411	D	D	B	D	D	B	B	B	B	D	B	B	D	B	B	D	D	D	D	B	B	B	B	B	B	D	B	B
2	rsm10000001390	67.38	60.937	D	D	B	D	D	B	B	B	B	D	B	B	D	B	B	D	D	D	D	B	B	B	B	B	B	D	B	B
2	rsm10000001391	67.6	60.9428	D	D	B	D	D	B	B	B	B	D	B	B	D	B	B	D	D	D	D	B	B	B	B	B	B	D	B	B
2	rsm10000001392	67.81	60.9438	D	D	B	D	D	B	B	B	B	D	B	B	D	B	B	D	D	D	D	B	B	B	B	B	B	D	B	B
2	rs29863279	67.92	61.0794	D	D	B	D	D	B	B	B	B	D	B	B	D	B	B	D	D	D	D	B	B	B	B	B	B	D	B	B
2	rs28038082	68.02	61.3566	D	D	B	D	D	B	B	B	B	D	B	B	D	B	B	D	D	D	D	B	B	B	B	B	B	D	B	B
2	rs28054403	68.13	61.6878	D	D	B	D	D	B	B	B	B	D	B	B	D	B	B	D	D	D	D	B	B	B	B	B	B	D	B	B
2	rsm10000001393	68.24	62.0148	D	D	B	D	D	B	B	B	B	D	B	B	D	B	B	D	D	D	D	B	B	B	B	B	B	D	B	B
2	rsm10000001394	68.67	62.018	D	D	B	D	D	B	B	B	D	D	B	B	D	B	B	D	D	D	D	B	B	B	B	B	B	D	B	B
2	rsm10000001395	68.78	62.0967	D	D	B	D	D	B	B	B	D	D	B	B	D	B	B	D	D	D	D	B	B	B	B	B	B	D	B	B
2	rs52111367	68.99	62.1003	D	D	B	D	D	B	B	B	D	D	B	B	D	B	B	D	D	D	D	B	B	B	B	B	B	D	B	B
2	rs6318340	69.1	62.1624	D	D	B	D	D	B	B	B	D	D	B	B	D	B	B	D	D	D	D	B	B	B	B	B	B	D	B	B
2	rsm10000001396	69.21	62.4184	D	D	B	D	D	B	B	B	D	D	B	B	D	B	B	D	D	D	D	B	B	B	B	B	B	D	B	B
2	rsm10000001397	69.42	62.422	D	D	B	D	D	B	B	B	D	D	B	B	D	B	B	D	D	D	D	B	B	B	B	B	B	D	B	B
2	rs28006671	69.53	62.5258	D	D	B	D	D	B	B	B	D	D	B	B	D	B	B	D	D	D	D	B	B	B	B	B	B	D	B	B
2	rsm10000001398	69.63	62.6519	D	D	B	D	D	B	B	B	D	D	B	B	D	B	B	D	D	D	D	B	B	B	B	B	B	D	B	B
2	rsm10000001399	69.96	62.6522	D	B	B	D	D	B	B	B	D	D	B	B	D	B	B	D	D	D	D	B	B	B	B	B	B	D	B	B
2	rs3709716	70.06	62.6523	D	B	B	D	D	B	B	B	D	D	B	B	D	B	B	D	D	D	D	B	B	B	B	B	B	D	B	B
2	rs28024010	70.17	62.6729	D	B	B	D	D	B	B	B	D	D	B	B	D	B	B	D	D	D	D	B	B	B	B	B	B	D	B	B
2	rsm10000001400	70.28	62.7571	D	B	B	D	D	B	B	B	D	D	B	B	D	B	B	D	D	D	D	B	B	B	B	B	B	D	B	B
2	rsm10000001401	70.6	62.7603	D	B	B	D	D	B	B	B	D	D	B	B	D	B	B	D	D	D	D	B	B	B	B	B	B	D	B	B
2	rs45907259	70.71	62.7614	D	B	B	D	D	B	B	B	D	D	B	B	D	B	B	D	D	D	D	B	B	B	B	B	B	D	B	B
2	rs28051456	70.81	62.8287	D	B	B	D	D	B	B	B	D	D	B	B	D	B	B	D	D	D	D	B	B	B	B	B	B	D	B	B
2	rs28058008	70.92	63.4538	D	B	B	D	D	B	B	B	D	D	B	B	D	B	B	D	D	D	D	B	B	B	B	B	B	D	B	B
2	rsm10000001402	71.03	63.5729	D	B	B	D	D	B	B	B	D	D	B	B	D	B	B	D	D	D	D	B	B	B	B	B	B	D	B	B
2	rsm10000001403	71.24	63.6003	D	B	B	D	D	B	B	B	D	D	B	B	D	B	B	D	D	D	D	B	B	B	B	B	B	D	B	B
2	rsm10000001404	71.35	63.873	D	B	B	D	D	B	B	B	D	D	B	B	D	B	B	D	D	D	D	B	B	B	B	B	B	D	B	B
2	rsm10000001405	71.56	63.8737	D	B	B	D	D	B	B	B	D	D	B	B	D	B	B	D	D	D	D	B	B	B	B	B	B	D	B	B
2	rs33036606	71.67	63.8763	D	B	B	D	D	B	B	B	D	D	B	B	D	B	B	D	D	D	D	B	B	B	B	B	B	D	B	B
2	UNC020085719	71.78	63.9068	D	B	B	D	D	B	B	B	D	D	B	B	D	B	B	D	D	D	D	B	B	B	B	B	B	D	B	B
2	rs28006137	71.88	63.9215	D	B	B	D	D	B	B	B	D	D	B	B	D	B	B	D	D	D	D	B	B	B	B	B	B	D	B	B
2	rsm10000001406	71.99	64.1145	D	B	B	D	D	B	B	B	D	D	B	B	D	B	B	D	D	D	D	B	B	B	B	B	B	D	B	B
2	rsm10000001407	72.2	64.1238	D	B	B	D	D	B	B	B	D	D	B	B	D	B	B	D	D	D	D	B	B	B	B	B	B	D	B	B
2	rs262554786	72.31	64.3985	D	B	B	D	D	B	B	B	D	D	B	B	D	B	B	D	D	D	D	B	B	B	B	B	B	D	B	B
2	rsm10000001408	72.42	64.8003	D	B	B	D	D	B	B	B	D	D	B	B	D	B	B	D	D	D	D	B	B	B	B	B	B	D	B	B
2	rsm10000001409	72.63	64.8037	D	B	B	D	D	B	B	B	D	D	B	B	D	B	B	D	D	D	D	B	B	B	B	B	B	D	B	B
2	rs6302554	72.74	64.8586	D	B	B	D	D	B	B	B	D	D	B	B	D	B	B	D	D	D	D	B	B	B	B	B	B	D	B	B
2	rsm10000001410	72.95	64.9306	D	B	B	D	D	B	B	B	D	D	B	B	D	B	B	D	D	D	D	B	B	B	B	B	B	D	B	B
2	rsm10000001411	73.06	64.9357	D	B	B	D	D	B	B	B	D	D	B	B	D	B	B	D	D	D	D	B	B	B	B	B	B	D	B	B
2	rsm10000001412	73.17	64.9588	D	B	B	D	D	B	B	B	D	D	B	B	D	B	B	D	D	D	D	B	B	B	B	B	B	D	B	B
2	rsm10000001413	73.38	64.9662	D	B	B	D	D	B	B	B	D	D	B	B	D	B	B	D	D	D	D	B	B	B	B	B	B	D	B	B
2	rsm10000001414	73.49	64.9662	D	B	B	D	D	B	B	B	D	D	B	B	D	B	B	D	D	D	D	B	B	B	B	B	B	D	B	B
2	rsm10000001415	73.59	64.9663	D	B	B	D	D	B	B	B	D	D	B	B	D	B	B	D	D	D	D	B	B	B	B	B	B	D	B	B
2	rs33044824	73.81	65.0346	D	B	B	D	D	B	B	B	D	D	B	B	D	B	B	D	D	D	D	B	B	B	B	B	B	D	B	B
2	rsm10000001416	73.92	65.2924	D	B	B	D	D	B	B	B	D	D	B	B	D	B	B	D	D	D	D	B	B	B	B	B	B	D	B	B
2	rsm10000001417	74.13	65.2951	D	B	B	D	D	B	B	B	D	D	B	B	D	B	B	D	D	D	D	B	B	B	B	B	B	D	B	B
2	rs32879174	74.24	65.3458	D	B	B	D	D	B	B	B	D	D	B	B	D	B	B	D	D	D	D	B	B	B	B	B	B	D	B	B
2	rsm10000001418	74.34	65.4771	D	B	B	D	D	B	B	B	D	D	B	B	D	B	B	D	D	D	D	B	B	B	B	B	B	D	B	B
2	rsm10000001419	74.67	65.4789	D	B	B	D	D	B	B	B	D	D	B	B	D	B	B	D	D	D	D	B	B	B	D	B	B	D	B	B
2	rs27980434	74.77	65.5549	D	B	B	D	D	B	B	B	D	D	B	B	D	B	B	D	D	D	D	B	B	B	D	B	B	D	B	B
2	rsm10000001420	74.88	65.8055	D	B	B	D	D	B	B	B	D	D	B	B	D	B	B	D	D	D	D	B	B	B	D	B	B	D	B	B
2	rs45637237	75.32	65.8058	D	B	B	D	D	B	B	B	D	D	B	B	D	B	B	D	B	D	D	B	B	B	D	B	B	D	B	B
2	rs27983809	75.42	65.8075	D	B	B	D	D	B	B	B	D	D	B	B	D	B	B	D	B	D	D	B	B	B	D	B	B	D	B	B
2	rs27983691	75.53	65.8662	D	B	B	D	D	B	B	B	D	D	B	B	D	B	B	D	B	D	D	B	B	B	D	B	B	D	B	B
2	rsm10000001421	75.64	66.303	D	B	B	D	D	B	B	B	D	D	B	B	D	B	B	D	B	D	D	B	B	B	D	B	B	D	B	B
2	rsm10000001422	75.96	66.3317	D	B	B	D	D	B	B	B	D	D	B	B	D	B	B	D	B	D	D	B	B	B	D	B	B	D	B	B
2	rs3715385	76.07	66.3502	D	B	B	D	D	B	B	B	D	D	B	B	D	B	B	D	B	D	D	B	B	B	D	B	B	D	B	B
2	rsm10000001423	76.17	66.7232	D	B	B	D	D	B	B	B	D	D	B	B	D	B	B	D	B	D	D	B	B	B	D	B	B	D	B	B
2	rsm10000001424	76.39	66.7549	D	B	B	D	D	B	B	B	D	D	B	B	D	B	B	D	B	D	D	B	B	B	D	B	B	D	B	B
2	rs226268013	76.49	66.9591	D	B	B	D	D	B	B	B	D	D	B	B	D	B	B	D	B	D	D	B	B	B	D	B	B	D	B	B
2	rs13476553	76.6	66.9679	D	B	B	D	D	B	B	B	D	D	B	B	D	B	B	D	B	D	D	B	B	B	D	B	B	D	B	B
2	rs3022885	76.81	67.0929	D	B	B	D	D	B	B	B	D	D	B	B	D	B	B	D	B	D	D	B	B	B	D	B	B	D	B	B
2	rs33088023	76.92	67.7452	D	B	B	D	D	B	B	B	D	D	B	B	D	B	B	D	B	D	D	B	B	B	D	B	B	D	B	B
2	rsm10000001425	77.03	67.749	D	B	B	D	D	B	B	B	D	D	B	B	D	B	B	D	B	D	D	B	B	B	D	B	B	D	B	B
2	rsm10000001426	77.35	67.76	D	D	B	D	D	B	B	B	D	D	B	B	D	B	B	D	B	D	D	B	B	B	D	B	B	D	B	B
2	rs6305730	77.46	67.8563	D	D	B	D	D	B	B	B	D	D	B	B	D	B	B	D	B	D	D	B	B	B	D	B	B	D	B	B
2	rs27988512	77.57	68.8048	D	D	B	D	D	B	B	B	D	D	B	B	D	B	B	D	B	D	D	B	B	B	D	B	B	D	B	B
2	rsm10000001427	77.67	68.9245	D	D	B	D	D	B	B	B	D	D	B	B	D	B	B	D	B	D	D	B	B	B	D	B	B	D	B	B
2	rsm10000001428	78	69.1389	D	D	B	D	D	B	B	B	D	D	B	B	D	B	B	D	B	D	D	B	B	B	D	B	B	D	B	B
2	rsm10000001429	78.1	69.1995	D	D	B	D	D	B	B	B	D	D	B	B	D	B	B	D	B	D	D	B	B	B	D	B	B	D	B	B
2	rsm10000001430	79	69.2967	D	D	B	D	D	B	B	B	D	B	B	B	D	B	B	D	B	D	D	B	B	B	D	B	B	D	B	B
2	rsm10000001431	79.1	69.3076	D	D	B	D	D	B	B	B	D	B	B	B	D	B	B	D	B	D	D	B	B	B	D	B	B	D	B	B
2	rsm10000001432	79.32	69.3202	D	D	B	D	D	B	B	B	D	B	B	B	D	B	B	D	B	D	D	B	B	B	D	B	B	D	B	B
2	rs33281348	79.42	69.3337	D	D	B	D	D	B	B	B	D	B	B	B	D	B	B	D	B	D	D	B	B	B	D	B	B	D	B	B
2	rs8263080	79.53	69.3428	D	D	B	D	D	B	B	B	D	B	B	B	D	B	B	D	B	D	D	B	B	B	D	B	B	D	B	B
2	rs27974255	79.64	69.4271	D	D	B	D	D	B	B	B	D	B	B	B	D	B	B	D	B	D	D	B	B	B	D	B	B	D	B	B
2	rsm10000001433	79.74	69.4443	D	D	B	D	D	B	B	B	D	B	B	B	D	B	B	D	B	D	D	B	B	B	D	B	B	D	B	B
2	rsm10000001434	80.07	69.4474	D	D	B	D	D	B	B	B	D	B	B	B	D	B	B	D	B	D	D	B	B	B	D	B	B	D	B	B
2	rs32936671	80.17	69.4696	D	D	B	D	D	B	B	B	D	B	B	B	D	B	B	D	B	D	D	B	B	B	D	B	B	D	B	B
2	rsm10000001435	80.39	69.6381	D	D	B	D	D	B	B	B	D	B	B	B	D	B	B	D	B	D	D	B	B	B	D	B	B	D	B	B
2	rsm10000001436	80.6	69.6444	D	D	B	D	D	B	B	B	D	B	B	B	D	B	B	D	B	D	D	B	B	B	D	B	B	D	B	B
2	rsm10000001437	80.82	69.6446	D	D	B	D	D	B	B	B	D	B	D	B	D	B	B	D	B	D	D	B	B	B	D	B	B	D	B	B
2	rs29957293	80.92	69.6976	D	D	B	D	D	B	B	B	D	B	D	B	D	B	B	D	B	D	D	B	B	B	D	B	B	D	B	B
2	rs6275559	81.03	69.7246	D	D	B	D	D	B	B	B	D	B	D	B	D	B	B	D	B	D	D	B	B	B	D	B	B	D	B	B
2	rsm10000001438	81.14	69.8888	D	D	B	D	D	B	B	B	D	B	D	B	D	B	B	D	B	D	D	B	B	B	D	B	B	D	B	B
2	rsm10000001439	81.35	69.8891	D	D	B	D	D	B	B	B	D	B	D	B	D	B	B	D	B	D	D	B	B	B	D	B	B	D	B	B
2	rs27991749	81.46	69.9358	D	D	B	D	D	B	B	B	D	B	D	B	D	B	B	D	B	D	D	B	B	B	D	B	B	D	B	B
2	rsm10000001440	81.56	70.4222	D	D	B	D	D	B	B	B	D	B	D	B	D	B	B	D	B	D	D	B	B	B	D	B	B	D	B	B
2	rsm10000001441	81.78	70.4331	D	D	B	D	D	B	B	B	D	B	D	B	D	B	B	D	B	D	D	B	B	B	D	B	B	D	B	B
2	rs28337407	81.89	70.496	D	D	B	D	D	B	B	B	D	B	D	B	D	B	B	D	B	D	D	B	B	B	D	B	B	D	B	B
2	rsm10000001442	81.99	70.5821	D	D	B	D	D	B	B	B	D	B	D	B	D	B	B	D	B	D	D	B	B	B	D	B	B	D	B	B
2	rsm10000001443	82.21	70.5829	D	D	B	D	D	B	B	B	D	B	D	B	D	B	B	D	B	D	D	B	B	B	D	B	B	D	B	B
2	rs33890360	82.31	70.6132	D	D	B	D	D	B	B	B	D	B	D	B	D	B	B	D	B	D	D	B	B	B	D	B	B	D	B	B
2	rsm10000001444	82.42	70.6133	D	D	B	D	D	B	B	B	D	B	D	B	D	B	B	D	B	D	D	B	B	B	D	B	B	D	B	B
2	rsm10000001445	82.74	70.6537	D	D	B	D	D	B	B	B	D	B	D	B	D	B	B	D	B	D	D	B	B	B	D	B	B	D	B	B
2	rs27976967	82.85	70.7165	D	D	B	D	D	B	B	B	D	B	D	B	D	B	B	D	B	D	D	B	B	B	D	B	B	D	B	B
2	rsm10000001446	82.96	70.8463	D	D	B	D	D	B	B	B	D	B	D	B	D	B	B	D	B	D	D	B	B	B	D	B	B	D	B	B
2	rs33660776	83.28	70.9164	D	D	B	D	D	B	B	B	D	B	D	B	D	B	B	D	B	D	B	B	B	B	D	B	B	D	B	B
2	rsm10000001447	84.29	71.0096	D	D	B	D	D	B	B	D	D	B	D	B	D	B	D	D	D	D	B	B	B	B	D	B	B	D	B	B
2	rsm10000001448	84.4	71.3846	D	D	B	D	D	B	B	D	D	B	D	B	D	B	D	D	D	D	B	B	B	B	D	B	B	D	B	B
2	rsm10000001449	84.61	72.1265	D	D	B	D	D	B	B	D	D	B	D	B	D	B	D	D	D	D	B	B	B	B	D	B	B	D	B	B
2	rsm10000001450	84.83	72.3055	D	D	D	D	D	B	B	D	D	B	D	B	D	B	D	D	D	D	B	B	B	B	D	B	B	D	B	B
2	rs13476571	85.49	72.4018	D	D	D	D	D	B	B	D	D	B	D	B	D	B	D	D	D	D	B	B	B	B	D	B	B	D	B	B
2	rsm10000001451	85.6	73.0244	D	D	D	D	D	B	B	D	D	B	D	B	D	B	D	D	D	D	B	B	B	B	D	B	B	D	B	B
2	rsm10000001452	85.92	73.1967	D	D	D	D	D	B	B	D	D	B	D	B	D	B	D	D	D	D	B	B	B	B	D	B	B	D	B	B
2	rs13476573	86.03	73.2951	D	D	D	D	D	B	B	D	D	B	D	B	D	B	D	D	D	D	B	B	B	B	D	B	B	D	B	B
2	rs47442387	86.13	74.0492	D	D	D	D	D	B	B	D	D	B	D	B	D	B	D	D	D	D	B	B	B	B	D	B	B	D	B	B
2	rsm10000001453	86.24	74.054	D	D	D	D	D	B	B	D	D	B	D	B	D	B	D	D	D	D	B	B	B	B	D	B	B	D	B	B
2	rsm10000001454	86.56	74.0573	D	D	D	D	D	B	B	D	D	B	B	B	D	B	D	D	D	D	B	B	B	B	D	B	B	D	B	B
2	rs27982516	86.67	74.0659	D	D	D	D	D	B	B	D	D	B	B	B	D	B	D	D	D	D	B	B	B	B	D	B	B	D	B	B
2	UNC020097695	86.78	74.2517	D	D	D	D	D	B	B	D	D	B	B	B	D	B	D	D	D	D	B	B	B	B	D	B	B	D	B	B
2	rsm10000001455	86.88	75.0052	D	D	D	D	D	B	B	D	D	B	B	B	D	B	D	D	D	D	B	B	B	B	D	B	B	D	B	B
2	rsm10000001456	87.43	75.0748	D	D	D	D	D	B	B	D	D	B	B	B	D	B	B	D	B	D	B	B	B	B	D	B	B	D	B	B
2	rs27942036	87.54	75.1329	D	D	D	D	D	B	B	D	D	B	B	B	D	B	B	D	B	D	B	B	B	B	D	B	B	D	B	B
2	rsm10000001457	87.64	75.1476	D	D	D	D	D	B	B	D	D	B	B	B	D	B	B	D	B	D	B	B	B	B	D	B	B	D	B	B
2	rsm10000001458	87.86	75.1727	D	D	D	D	D	B	B	D	D	B	B	B	D	B	B	D	B	D	B	B	B	B	D	B	B	D	B	B
2	rsm10000001459	87.97	75.328	D	D	D	D	D	B	B	D	D	B	B	B	D	B	B	D	B	D	B	B	B	B	D	B	B	D	B	B
2	rsm10000001460	88.18	75.3287	D	D	D	D	D	B	B	D	D	B	B	B	D	B	B	D	B	D	B	B	B	B	D	B	B	D	B	B
2	rs216102912	88.29	75.3325	D	D	D	D	D	B	B	D	D	B	B	B	D	B	B	D	B	D	B	B	B	B	D	B	B	D	B	B
2	rsm10000001461	88.5	75.3731	D	D	D	D	D	B	B	D	D	B	B	B	D	B	B	D	B	D	B	B	B	B	D	B	B	D	B	B
2	rsm10000001462	88.72	75.6151	D	D	D	D	D	B	B	D	D	B	B	B	D	B	B	D	B	D	B	B	B	B	D	B	B	D	B	B
2	rs13459064	88.93	75.6767	D	D	D	D	D	B	B	D	D	B	B	B	D	B	B	D	B	D	B	B	B	B	D	B	B	D	B	B
2	rsm10000001463	89.04	75.786	D	D	D	D	D	B	B	D	D	B	B	B	D	B	B	D	B	D	B	B	B	B	D	B	B	D	B	B
2	rsm10000001464	89.25	75.8105	D	D	D	D	D	B	B	D	D	B	B	B	D	B	B	D	B	D	B	B	B	B	D	B	B	D	B	B
2	rs27963563	89.36	76.0177	D	D	D	D	D	B	B	D	D	B	B	B	D	B	B	D	B	D	B	B	B	B	D	B	B	D	B	B
2	rs3713848	89.46	76.0187	D	D	D	D	D	B	B	D	D	B	B	B	D	B	B	D	B	D	B	B	B	B	D	B	B	D	B	B
2	rsm10000001465	89.57	76.0251	D	D	D	D	D	B	B	D	D	B	B	B	D	B	B	D	B	D	B	B	B	B	D	B	B	D	B	B
2	rsm10000001466	89.79	76.0406	D	D	D	D	D	B	B	D	D	B	B	B	D	B	B	D	B	D	B	B	B	B	D	B	B	D	B	B
2	rs3699089	89.89	76.1086	D	D	D	D	D	B	B	D	D	B	B	B	D	B	B	D	B	D	B	B	B	B	D	B	B	D	B	B
2	rsm10000001467	90.22	76.5624	D	D	D	D	D	B	B	D	D	B	B	B	D	B	B	D	B	D	B	B	B	B	D	B	B	D	B	B
2	rsm10000001489	90.76	77.0556	D	D	D	D	D	B	B	D	D	B	B	B	D	B	B	D	B	D	B	B	B	D	D	B	B	D	B	B
2	rsm10000001490	91.42	77.5469	D	D	D	D	D	B	B	D	D	B	B	B	D	B	B	D	B	D	B	B	B	D	D	B	B	D	B	B
2	rsm10000001491	91.53	77.655	D	D	D	D	D	B	B	D	D	B	B	B	D	B	B	D	B	D	B	B	B	D	D	B	B	D	B	B
2	rsm10000001492	92.08	77.8682	D	D	D	D	D	B	B	D	D	D	B	B	D	B	B	D	B	D	D	B	B	D	D	B	B	D	B	B
2	rs13476589	92.51	78.1003	D	D	D	D	D	B	B	D	D	D	B	B	D	B	B	D	B	D	D	B	B	D	D	B	B	D	B	D
2	rsm10000001493	92.84	78.7992	D	D	D	D	D	B	B	D	D	D	D	B	D	B	B	D	B	D	D	B	B	D	D	B	B	D	B	D
2	rsm10000001494	93.05	79.3417	D	D	D	D	D	B	B	D	D	D	D	B	D	B	B	D	B	D	D	B	B	D	D	B	B	D	B	D
2	rs33691549	93.27	79.3421	D	D	D	D	D	B	B	D	D	D	D	B	D	B	B	D	B	D	D	B	B	D	D	B	B	D	B	D
2	rs29674390	93.37	79.3434	D	D	D	D	D	B	B	D	D	D	D	B	D	B	B	D	B	D	D	B	B	D	D	B	B	D	B	D
2	rs29556665	93.48	79.7423	D	D	D	D	D	B	B	D	D	D	D	B	D	B	B	D	B	D	D	B	B	D	D	B	B	D	B	D
2	rs33548881	93.59	79.795	D	D	D	D	D	B	B	D	D	D	D	B	D	B	B	D	B	D	D	B	B	D	D	B	B	D	B	D
2	rs28016952	93.69	79.8054	D	D	D	D	D	B	B	D	D	D	D	B	D	B	B	D	B	D	D	B	B	D	D	B	B	D	B	D
2	rsm10000001495	93.8	80.0423	D	D	D	D	D	B	B	D	D	D	D	B	D	B	B	D	B	D	D	B	B	D	D	B	B	D	B	D
2	rsm10000001496	94.01	80.0447	D	D	D	D	D	B	B	D	D	D	D	B	D	B	B	D	B	D	D	B	B	D	D	B	B	D	B	D
2	rs28015970	94.12	80.0542	D	D	D	D	D	B	B	D	D	D	D	B	D	B	B	D	B	D	D	B	B	D	D	B	B	D	B	D
2	UNC020313672	94.23	80.149	D	D	D	D	D	B	B	D	D	D	D	B	D	B	B	D	B	D	D	B	B	D	D	B	B	D	B	D
2	rs28315888	94.33	80.1731	D	D	D	D	D	B	B	D	D	D	D	B	D	B	B	D	B	D	D	B	B	D	D	B	B	D	B	D
2	rsm10000001497	94.44	80.2708	D	D	D	D	D	B	B	D	D	D	D	B	D	B	B	D	B	D	D	B	B	D	D	B	B	D	B	D
2	rsm10000001498	95.33	80.2758	D	D	D	D	B	B	B	D	D	D	D	D	D	B	B	D	B	D	D	B	B	D	D	B	D	D	B	D
2	rs28302337	95.44	80.2768	D	D	D	D	B	B	B	D	D	D	D	D	D	B	B	D	B	D	D	B	B	D	D	B	D	D	B	D
2	rsm10000001499	95.55	80.2784	D	D	D	D	B	B	B	D	D	D	D	D	D	B	B	D	B	D	D	B	B	D	D	B	D	D	B	D
2	rsm10000001500	96.09	80.2906	D	D	D	D	B	B	B	B	B	D	D	D	D	B	B	D	B	D	D	B	B	D	D	B	D	D	B	D
2	rs33228399	96.2	80.3275	D	D	D	D	B	B	B	B	B	D	D	D	D	B	B	D	B	D	D	B	B	D	D	B	D	D	B	D
2	rs32946035	96.31	80.6413	D	D	D	D	B	B	B	B	B	D	D	D	D	B	B	D	B	D	D	B	B	D	D	B	D	D	B	D
2	rsm10000001501	96.41	80.7377	D	D	D	D	B	B	B	B	B	D	D	D	D	B	B	D	B	D	D	B	B	D	D	B	D	D	B	D
2	rsm10000001502	96.52	80.7813	D	D	D	D	B	B	B	B	B	D	D	D	D	B	B	D	B	D	D	B	B	D	D	B	D	D	B	D
2	rsm10000001503	96.63	80.8523	D	D	D	D	B	B	B	B	B	D	D	D	D	B	B	D	B	D	D	B	B	D	D	B	D	D	B	D
2	rsm10000001504	96.84	80.9475	D	D	D	D	B	B	B	B	B	D	D	D	D	B	B	D	B	D	D	B	B	D	D	B	D	D	B	D
2	rs33688548	96.95	81.022	D	D	D	D	B	B	B	B	B	D	D	D	D	B	B	D	B	D	D	B	B	D	D	B	D	D	B	D
2	rsm10000001253	97.05	81.9148	D	D	D	D	B	B	B	B	B	D	D	D	D	B	B	D	B	D	D	B	B	D	D	B	D	D	B	D
2	rsm10000001254	97.27	81.9196	D	D	D	D	B	B	B	B	B	D	D	D	D	B	B	D	B	D	D	B	B	D	D	B	D	D	B	D
2	rsm10000001003	97.38	81.9937	D	D	D	D	B	B	B	B	B	D	D	D	D	B	B	D	B	D	D	B	B	D	D	B	D	D	B	D
2	rs29675771	97.48	82.0471	D	D	D	D	B	B	B	B	B	D	D	D	D	B	B	D	B	D	D	B	B	D	D	B	D	D	B	D
2	rs3667007	97.59	82.1061	D	D	D	D	B	B	B	B	B	D	D	D	D	B	B	D	B	D	D	B	B	D	D	B	D	D	B	D
2	rsm10000001255	97.69	83.2003	D	D	D	D	B	B	B	B	B	D	D	D	D	B	B	D	B	D	D	B	B	D	D	B	D	D	B	D
2	rsm10000001256	98.02	83.2332	B	D	D	D	B	B	B	B	B	D	D	D	D	B	B	D	B	D	D	B	B	D	D	B	D	D	B	D
2	rs28046678	98.13	83.4132	B	D	D	D	B	B	B	B	B	D	D	D	D	B	B	D	B	D	D	B	B	D	D	B	D	D	B	D
2	rsm10000001004	98.34	84.8323	B	D	D	D	B	B	B	B	B	D	D	D	D	B	B	D	B	D	D	B	B	D	D	B	D	D	B	D
2	rs28044160	98.45	85.9481	B	D	D	D	B	B	B	B	B	D	D	D	D	B	B	D	B	D	D	B	B	D	D	B	D	D	B	D
2	rsm10000001257	98.55	86.2455	B	D	D	D	B	B	B	B	B	D	D	D	D	B	B	D	B	D	D	B	B	D	D	B	D	D	B	D
2	rsm10000001258	98.77	86.2466	B	D	D	D	B	B	B	B	B	D	D	D	D	B	B	D	B	D	D	B	B	D	D	B	D	D	B	D
2	rs49162769	98.87	86.5165	B	D	D	D	B	B	B	B	B	D	D	D	D	B	B	D	B	D	D	B	B	D	D	B	D	D	B	D
2	rs33304778	98.98	86.544	B	D	D	D	B	B	B	B	B	D	D	D	D	B	B	D	B	D	D	B	B	D	D	B	D	D	B	D
2	rsm10000001259	99.09	87.3574	B	D	D	D	B	B	B	B	B	D	D	D	D	B	B	D	B	D	D	B	B	D	D	B	D	D	B	D
2	rsm10000001260	99.3	87.3591	B	D	D	D	B	B	B	B	B	D	D	D	D	B	B	D	B	D	D	B	B	D	D	B	D	D	B	D
2	rsm10000001261	99.41	87.3593	B	D	D	D	B	B	B	B	B	D	D	D	D	B	B	D	B	D	D	B	B	D	D	B	D	D	B	D
2	rs27444472	99.52	87.3901	B	D	D	D	B	B	B	B	B	D	D	D	D	B	B	D	B	D	D	B	B	D	D	B	D	D	B	D
2	rsm10000001262	99.62	88.3424	B	D	D	D	B	B	B	B	B	D	D	D	D	B	B	D	B	D	D	B	B	D	D	B	D	D	B	D
2	rsm10000001263	99.84	88.3461	B	D	D	D	B	B	B	B	B	D	D	D	D	B	B	D	B	D	D	B	B	D	D	B	D	D	B	D
2	rs6314788	99.94	88.3463	B	D	D	D	B	B	B	B	B	D	D	D	D	B	B	D	B	D	D	B	B	D	D	B	D	D	B	D
2	rsm10000001264	100.27	90.5656	B	D	D	D	B	B	B	B	B	D	D	D	D	B	B	D	B	D	D	B	B	D	D	B	D	D	B	D
2	rs27383695	100.7	90.5673	B	D	D	D	B	B	B	B	B	D	D	D	D	B	B	D	B	D	D	B	B	D	D	B	D	D	B	D
2	rsm10000001265	101.03	90.5699	B	D	D	D	B	B	B	B	B	D	D	D	D	B	B	D	B	D	D	B	B	D	D	B	D	D	B	D
2	rsm10000001266	101.13	90.5741	B	D	D	D	B	B	B	B	B	D	D	D	D	B	B	D	B	D	D	B	B	D	D	B	D	D	B	D
2	rs29769690	101.24	90.7886	B	D	D	D	B	B	B	B	B	D	D	D	D	B	B	D	B	D	D	B	B	D	D	B	D	D	B	D
2	rsm10000001267	101.45	91.2501	B	D	D	D	B	B	B	B	B	D	D	D	D	B	B	D	B	D	D	B	B	D	D	B	D	D	B	D
2	rsm10000001268	101.56	91.2614	B	D	D	D	B	B	B	B	B	D	D	D	D	B	B	D	B	D	D	B	B	D	D	B	D	D	B	D
2	rs6230107	101.67	92.0096	B	D	D	D	B	B	B	B	B	D	D	D	D	B	B	D	B	D	D	B	B	D	D	B	D	D	B	D
2	rsm10000001005	101.77	92.3742	B	D	D	D	B	B	B	B	B	D	D	D	D	B	B	D	B	D	D	B	B	D	D	B	D	D	B	D
2	rs32951070	101.88	92.415	B	D	D	D	B	B	B	B	B	D	D	D	D	B	B	D	B	D	D	B	B	D	D	B	D	D	B	D
2	rsm10000001006	102.77	92.8784	B	D	D	D	D	B	B	B	B	D	D	D	D	B	B	D	B	D	D	D	D	D	D	B	D	D	B	D
2	rs27364402	102.88	93.3212	B	D	D	D	D	B	B	B	B	D	D	D	D	B	B	D	B	D	D	D	D	D	D	B	D	D	B	D
2	rs27415075	102.99	93.3626	B	D	D	D	D	B	B	B	B	D	D	D	D	B	B	D	B	D	D	D	D	D	D	B	D	D	B	D
2	rs4223268	103.09	93.4199	B	D	D	D	D	B	B	B	B	D	D	D	D	B	B	D	B	D	D	D	D	D	D	B	D	D	B	D
2	rs33295822	103.2	93.5022	B	D	D	D	D	B	B	B	B	D	D	D	D	B	B	D	B	D	D	D	D	D	D	B	D	D	B	D
2	rsm10000001007	103.41	93.5041	B	D	D	D	D	B	B	B	B	D	D	D	D	B	B	D	B	D	D	D	D	D	D	B	D	D	B	D
[truncated: 19,058 more rows]
